# Supplementary material for: Network Pharmacology-Based Strategy for Elucidating the Molecular Basis Forthe Pharmacologic Effects of Licorice (Glycyrrhiza spp.)
Source: Front Pharmacol. 2021 Apr 28;12:590477. doi: 10.3389/fphar.2021.590477 (PMC8114075; doi:10.3389/fphar.2021.590477)
Supplement: Supplementary file 1 [file Table1.XLS]

## Sheet: Table S1 
Table S1 Putative targets of GC
Components	Putative Targets
(-)-Medicocarpin	ABO
(-)-Medicocarpin	AHR
(-)-Medicocarpin	AKR1C3
(-)-Medicocarpin	ALDH2
(-)-Medicocarpin	AR
(-)-Medicocarpin	AURKB
(-)-Medicocarpin	CBR1
11-deoxoglycyrrhetinic_acid	ADH1C
11-deoxoglycyrrhetinic_acid	AKR1C1
11-deoxoglycyrrhetinic_acid	AKR1C2
11-deoxoglycyrrhetinic_acid	AR
11-deoxoglycyrrhetinic_acid	CES1
11-deoxoglycyrrhetinic_acid	CLEC4E
11-deoxoglycyrrhetinic_acid	COX4I1
11-deoxoglycyrrhetinic_acid	COX5A
11-deoxoglycyrrhetinic_acid	COX5B
11-deoxoglycyrrhetinic_acid	COX6A2
11-deoxoglycyrrhetinic_acid	COX6B1
11-deoxoglycyrrhetinic_acid	COX6C
11-deoxoglycyrrhetinic_acid	COX7A1
11-deoxoglycyrrhetinic_acid	COX7B
11-deoxoglycyrrhetinic_acid	COX7C
11-deoxoglycyrrhetinic_acid	COX8A
11-deoxoglycyrrhetinic_acid	DKFZp686P18130
11-deoxoglycyrrhetinic_acid	EFTUD1
11-deoxoglycyrrhetinic_acid	ESR1
11-deoxoglycyrrhetinic_acid	ESR2
11-deoxoglycyrrhetinic_acid	ESRRG
11-deoxoglycyrrhetinic_acid	FABP6
11-deoxoglycyrrhetinic_acid	FECH
11-deoxoglycyrrhetinic_acid	GABRA1
11-deoxoglycyrrhetinic_acid	GABRA2
11-deoxoglycyrrhetinic_acid	GABRA3
11-deoxoglycyrrhetinic_acid	GABRA4
11-deoxoglycyrrhetinic_acid	GABRA5
11-deoxoglycyrrhetinic_acid	GABRA6
11-deoxoglycyrrhetinic_acid	GABRB1
11-deoxoglycyrrhetinic_acid	GABRB2
11-deoxoglycyrrhetinic_acid	GABRB3
11-deoxoglycyrrhetinic_acid	GABRD
11-deoxoglycyrrhetinic_acid	GABRE
11-deoxoglycyrrhetinic_acid	GABRG1
11-deoxoglycyrrhetinic_acid	GABRG2
11-deoxoglycyrrhetinic_acid	GABRG3
11-deoxoglycyrrhetinic_acid	GABRP
11-deoxoglycyrrhetinic_acid	GABRQ
11-deoxoglycyrrhetinic_acid	GPBAR1
11-deoxoglycyrrhetinic_acid	GRIN1
11-deoxoglycyrrhetinic_acid	GRIN2A
11-deoxoglycyrrhetinic_acid	GRIN2B
11-deoxoglycyrrhetinic_acid	GRIN2C
11-deoxoglycyrrhetinic_acid	GRIN2D
11-deoxoglycyrrhetinic_acid	GRIN3A
11-deoxoglycyrrhetinic_acid	GRIN3B
11-deoxoglycyrrhetinic_acid	GSTP1
11-deoxoglycyrrhetinic_acid	HOXA10
11-deoxoglycyrrhetinic_acid	HSD11B1
11-deoxoglycyrrhetinic_acid	HSD11B2
11-deoxoglycyrrhetinic_acid	HSD17B1
11-deoxoglycyrrhetinic_acid	IGHG2
11-deoxoglycyrrhetinic_acid	LSS
11-deoxoglycyrrhetinic_acid	MT-CO1
11-deoxoglycyrrhetinic_acid	MT-CO2
11-deoxoglycyrrhetinic_acid	MT-CO3
11-deoxoglycyrrhetinic_acid	NCOA2
11-deoxoglycyrrhetinic_acid	NFKB1
11-deoxoglycyrrhetinic_acid	NFKB2
11-deoxoglycyrrhetinic_acid	NPPB
11-deoxoglycyrrhetinic_acid	NR1H4
11-deoxoglycyrrhetinic_acid	NR1I2
11-deoxoglycyrrhetinic_acid	NR1I3
11-deoxoglycyrrhetinic_acid	NR3C1
11-deoxoglycyrrhetinic_acid	NR3C2
11-deoxoglycyrrhetinic_acid	PGR
11-deoxoglycyrrhetinic_acid	PLA2G1B
11-deoxoglycyrrhetinic_acid	PPARA
11-deoxoglycyrrhetinic_acid	PRLR
11-deoxoglycyrrhetinic_acid	RORA
11-deoxoglycyrrhetinic_acid	SHBG
11-deoxoglycyrrhetinic_acid	SIGMAR1
11-deoxoglycyrrhetinic_acid	SULT2A1
11-deoxoglycyrrhetinic_acid	SULT2B1
11-deoxoglycyrrhetinic_acid	VDR
18alpha-glycyrrhetinic_acid	ADH1C
18alpha-glycyrrhetinic_acid	AKR1C1
18alpha-glycyrrhetinic_acid	AKR1C2
18alpha-glycyrrhetinic_acid	ALOX5
18alpha-glycyrrhetinic_acid	ANXA1
18alpha-glycyrrhetinic_acid	AR
18alpha-glycyrrhetinic_acid	CES1
18alpha-glycyrrhetinic_acid	COX4I1
18alpha-glycyrrhetinic_acid	COX5A
18alpha-glycyrrhetinic_acid	COX5B
18alpha-glycyrrhetinic_acid	COX6A2
18alpha-glycyrrhetinic_acid	COX6B1
18alpha-glycyrrhetinic_acid	COX6C
18alpha-glycyrrhetinic_acid	COX7A1
18alpha-glycyrrhetinic_acid	COX7B
18alpha-glycyrrhetinic_acid	COX7C
18alpha-glycyrrhetinic_acid	COX8A
18alpha-glycyrrhetinic_acid	DKFZp686P18130
18alpha-glycyrrhetinic_acid	EFTUD1
18alpha-glycyrrhetinic_acid	ESR1
18alpha-glycyrrhetinic_acid	ESRRG
18alpha-glycyrrhetinic_acid	FABP6
18alpha-glycyrrhetinic_acid	FECH
18alpha-glycyrrhetinic_acid	GPBAR1
18alpha-glycyrrhetinic_acid	GSTP1
18alpha-glycyrrhetinic_acid	HMGCR
18alpha-glycyrrhetinic_acid	HSD11B1
18alpha-glycyrrhetinic_acid	HSD11B2
18alpha-glycyrrhetinic_acid	HSD3B1
18alpha-glycyrrhetinic_acid	IGHG2
18alpha-glycyrrhetinic_acid	ITGAL
18alpha-glycyrrhetinic_acid	ITGB2
18alpha-glycyrrhetinic_acid	MT-CO1
18alpha-glycyrrhetinic_acid	MT-CO2
18alpha-glycyrrhetinic_acid	MT-CO3
18alpha-glycyrrhetinic_acid	NCOA1
18alpha-glycyrrhetinic_acid	NCOA2
18alpha-glycyrrhetinic_acid	NFKB1
18alpha-glycyrrhetinic_acid	NFKB2
18alpha-glycyrrhetinic_acid	NPPB
18alpha-glycyrrhetinic_acid	NR1H4
18alpha-glycyrrhetinic_acid	NR1I2
18alpha-glycyrrhetinic_acid	NR3C1
18alpha-glycyrrhetinic_acid	NR3C2
18alpha-glycyrrhetinic_acid	PGR
18alpha-glycyrrhetinic_acid	PLA2G1B
18alpha-glycyrrhetinic_acid	PRLR
18alpha-glycyrrhetinic_acid	PTGS1
18alpha-glycyrrhetinic_acid	SULT2B1
18beta-glycyrrhetinic_acid	ADH1C
18beta-glycyrrhetinic_acid	AKR1C1
18beta-glycyrrhetinic_acid	AKR1C2
18beta-glycyrrhetinic_acid	ALOX5
18beta-glycyrrhetinic_acid	ANXA1
18beta-glycyrrhetinic_acid	AR
18beta-glycyrrhetinic_acid	CES1
18beta-glycyrrhetinic_acid	COX4I1
18beta-glycyrrhetinic_acid	COX5A
18beta-glycyrrhetinic_acid	COX5B
18beta-glycyrrhetinic_acid	COX6A2
18beta-glycyrrhetinic_acid	COX6B1
18beta-glycyrrhetinic_acid	COX6C
18beta-glycyrrhetinic_acid	COX7A1
18beta-glycyrrhetinic_acid	COX7B
18beta-glycyrrhetinic_acid	COX7C
18beta-glycyrrhetinic_acid	COX8A
18beta-glycyrrhetinic_acid	DKFZp686P18130
18beta-glycyrrhetinic_acid	EFTUD1
18beta-glycyrrhetinic_acid	ESR1
18beta-glycyrrhetinic_acid	ESRRG
18beta-glycyrrhetinic_acid	FABP6
18beta-glycyrrhetinic_acid	FECH
18beta-glycyrrhetinic_acid	GPBAR1
18beta-glycyrrhetinic_acid	GSTP1
18beta-glycyrrhetinic_acid	HMGCR
18beta-glycyrrhetinic_acid	HSD11B1
18beta-glycyrrhetinic_acid	HSD11B2
18beta-glycyrrhetinic_acid	HSD3B1
18beta-glycyrrhetinic_acid	IGHG2
18beta-glycyrrhetinic_acid	ITGAL
18beta-glycyrrhetinic_acid	ITGB2
18beta-glycyrrhetinic_acid	MT-CO1
18beta-glycyrrhetinic_acid	MT-CO2
18beta-glycyrrhetinic_acid	MT-CO3
18beta-glycyrrhetinic_acid	NCOA1
18beta-glycyrrhetinic_acid	NCOA2
18beta-glycyrrhetinic_acid	NFKB1
18beta-glycyrrhetinic_acid	NFKB2
18beta-glycyrrhetinic_acid	NPPB
18beta-glycyrrhetinic_acid	NR1H4
18beta-glycyrrhetinic_acid	NR1I2
18beta-glycyrrhetinic_acid	NR3C1
18beta-glycyrrhetinic_acid	NR3C2
18beta-glycyrrhetinic_acid	PGR
18beta-glycyrrhetinic_acid	PLA2G1B
18beta-glycyrrhetinic_acid	PRLR
18beta-glycyrrhetinic_acid	PTGS1
18beta-glycyrrhetinic_acid	SULT2B1
18α-hydroxy_glycyrrheticacid	ADH1C
18α-hydroxy_glycyrrheticacid	AKR1C1
18α-hydroxy_glycyrrheticacid	AKR1C2
18α-hydroxy_glycyrrheticacid	ALOX5
18α-hydroxy_glycyrrheticacid	ANXA1
18α-hydroxy_glycyrrheticacid	AR
18α-hydroxy_glycyrrheticacid	CES1
18α-hydroxy_glycyrrheticacid	COX4I1
18α-hydroxy_glycyrrheticacid	COX5A
18α-hydroxy_glycyrrheticacid	COX5B
18α-hydroxy_glycyrrheticacid	COX6A2
18α-hydroxy_glycyrrheticacid	COX6B1
18α-hydroxy_glycyrrheticacid	COX6C
18α-hydroxy_glycyrrheticacid	COX7A1
18α-hydroxy_glycyrrheticacid	COX7B
18α-hydroxy_glycyrrheticacid	COX7C
18α-hydroxy_glycyrrheticacid	COX8A
18α-hydroxy_glycyrrheticacid	DKFZp686P18130
18α-hydroxy_glycyrrheticacid	EFTUD1
18α-hydroxy_glycyrrheticacid	ESR1
18α-hydroxy_glycyrrheticacid	ESRRG
18α-hydroxy_glycyrrheticacid	FABP6
18α-hydroxy_glycyrrheticacid	FECH
18α-hydroxy_glycyrrheticacid	GPBAR1
18α-hydroxy_glycyrrheticacid	GSTP1
18α-hydroxy_glycyrrheticacid	HMGCR
18α-hydroxy_glycyrrheticacid	HSD11B1
18α-hydroxy_glycyrrheticacid	HSD11B2
18α-hydroxy_glycyrrheticacid	HSD3B1
18α-hydroxy_glycyrrheticacid	IGHG2
18α-hydroxy_glycyrrheticacid	ITGAL
18α-hydroxy_glycyrrheticacid	ITGB2
18α-hydroxy_glycyrrheticacid	MT-CO1
18α-hydroxy_glycyrrheticacid	MT-CO2
18α-hydroxy_glycyrrheticacid	MT-CO3
18α-hydroxy_glycyrrheticacid	NCOA1
18α-hydroxy_glycyrrheticacid	NCOA2
18α-hydroxy_glycyrrheticacid	NFKB1
18α-hydroxy_glycyrrheticacid	NFKB2
18α-hydroxy_glycyrrheticacid	NPPB
18α-hydroxy_glycyrrheticacid	NR1H4
18α-hydroxy_glycyrrheticacid	NR1I2
18α-hydroxy_glycyrrheticacid	NR3C1
18α-hydroxy_glycyrrheticacid	NR3C2
18α-hydroxy_glycyrrheticacid	PGR
18α-hydroxy_glycyrrheticacid	PLA2G1B
18α-hydroxy_glycyrrheticacid	PRLR
18α-hydroxy_glycyrrheticacid	PTGS1
18α-hydroxy_glycyrrheticacid	SULT2B1
2,4,4'-trihydroxychalcone	AHR
2,4,4'-trihydroxychalcone	AKR1C1
2,4,4'-trihydroxychalcone	AKT1
2,4,4'-trihydroxychalcone	ALOX15
2,4,4'-trihydroxychalcone	ALOX5
2,4,4'-trihydroxychalcone	APP
2,4,4'-trihydroxychalcone	ATP5A1
2,4,4'-trihydroxychalcone	ATP5B
2,4,4'-trihydroxychalcone	ATP5C1
2,4,4'-trihydroxychalcone	CBR1
2,4,4'-trihydroxychalcone	CLEC14A
2,4,4'-trihydroxychalcone	CSNK2A1
2,4,4'-trihydroxychalcone	CTRB1
2,4,4'-trihydroxychalcone	ESR1
2,4,4'-trihydroxychalcone	ITGA5
2,4,4'-trihydroxychalcone	ITGB3
2,4,4'-trihydroxychalcone	KHSRP
2,4,4'-trihydroxychalcone	MTNR1A
2,4,4'-trihydroxychalcone	MTNR1B
2,4,4'-trihydroxychalcone	NQO2
2,4,4'-trihydroxychalcone	NR1I2
2,4,4'-trihydroxychalcone	NR1I3
2,4,4'-trihydroxychalcone	PI4K2B
2,4,4'-trihydroxychalcone	PPARA
2,4,4'-trihydroxychalcone	PPARG
2,4,4'-trihydroxychalcone	PTGS1
2,4,4'-trihydroxychalcone	PTGS2
2,4,4'-trihydroxychalcone	SLC2A1
2,4,4'-trihydroxychalcone	YARS
21α-hydroxyisoglabrolide	AADACL2
21α-hydroxyisoglabrolide	ANXA1
21α-hydroxyisoglabrolide	AR
21α-hydroxyisoglabrolide	ATP1A1
21α-hydroxyisoglabrolide	CASP3
21α-hydroxyisoglabrolide	HMGCR
21α-hydroxyisoglabrolide	HSD11B1
21α-hydroxyisoglabrolide	HSD11B2
21α-hydroxyisoglabrolide	HSD3B1
21α-hydroxyisoglabrolide	ITGAL
21α-hydroxyisoglabrolide	ITGB2
21α-hydroxyisoglabrolide	LPL
21α-hydroxyisoglabrolide	NFKB1
21α-hydroxyisoglabrolide	NFKB2
21α-hydroxyisoglabrolide	NPPB
21α-hydroxyisoglabrolide	NR3C1
21α-hydroxyisoglabrolide	TNF
22β-acetylglabricacid	ALOX5
22β-acetylglabricacid	ANXA1
22β-acetylglabricacid	AR
22β-acetylglabricacid	CASP3
22β-acetylglabricacid	ESR1
22β-acetylglabricacid	HMGCR
22β-acetylglabricacid	HSD11B1
22β-acetylglabricacid	HSD11B2
22β-acetylglabricacid	HSD3B1
22β-acetylglabricacid	IGHG2
22β-acetylglabricacid	ITGAL
22β-acetylglabricacid	ITGB2
22β-acetylglabricacid	LPL
22β-acetylglabricacid	NCOA1
22β-acetylglabricacid	NFKB1
22β-acetylglabricacid	NFKB2
22β-acetylglabricacid	NPPB
22β-acetylglabricacid	NR1H4
22β-acetylglabricacid	NR1I2
22β-acetylglabricacid	NR3C1
22β-acetylglabricacid	PGR
22β-acetylglabricacid	PTGS1
22β-acetylglabricacid	TNF
24-hydroxy-11-deoxoglycyrrheticacid	ADH1C
24-hydroxy-11-deoxoglycyrrheticacid	AKR1C1
24-hydroxy-11-deoxoglycyrrheticacid	AKR1C2
24-hydroxy-11-deoxoglycyrrheticacid	ANXA1
24-hydroxy-11-deoxoglycyrrheticacid	AR
24-hydroxy-11-deoxoglycyrrheticacid	CES1
24-hydroxy-11-deoxoglycyrrheticacid	COX4I1
24-hydroxy-11-deoxoglycyrrheticacid	COX5A
24-hydroxy-11-deoxoglycyrrheticacid	COX5B
24-hydroxy-11-deoxoglycyrrheticacid	COX6A2
24-hydroxy-11-deoxoglycyrrheticacid	COX6B1
24-hydroxy-11-deoxoglycyrrheticacid	COX6C
24-hydroxy-11-deoxoglycyrrheticacid	COX7A1
24-hydroxy-11-deoxoglycyrrheticacid	COX7B
24-hydroxy-11-deoxoglycyrrheticacid	COX7C
24-hydroxy-11-deoxoglycyrrheticacid	COX8A
24-hydroxy-11-deoxoglycyrrheticacid	DKFZp686P18130
24-hydroxy-11-deoxoglycyrrheticacid	EFTUD1
24-hydroxy-11-deoxoglycyrrheticacid	ESR1
24-hydroxy-11-deoxoglycyrrheticacid	ESRRG
24-hydroxy-11-deoxoglycyrrheticacid	FABP6
24-hydroxy-11-deoxoglycyrrheticacid	FECH
24-hydroxy-11-deoxoglycyrrheticacid	GPBAR1
24-hydroxy-11-deoxoglycyrrheticacid	GSTP1
24-hydroxy-11-deoxoglycyrrheticacid	HSD11B1
24-hydroxy-11-deoxoglycyrrheticacid	HSD11B2
24-hydroxy-11-deoxoglycyrrheticacid	HSD3B1
24-hydroxy-11-deoxoglycyrrheticacid	IGHG2
24-hydroxy-11-deoxoglycyrrheticacid	MT-CO1
24-hydroxy-11-deoxoglycyrrheticacid	MT-CO2
24-hydroxy-11-deoxoglycyrrheticacid	MT-CO3
24-hydroxy-11-deoxoglycyrrheticacid	NCOA2
24-hydroxy-11-deoxoglycyrrheticacid	NFKB1
24-hydroxy-11-deoxoglycyrrheticacid	NFKB2
24-hydroxy-11-deoxoglycyrrheticacid	NPPB
24-hydroxy-11-deoxoglycyrrheticacid	NR1H4
24-hydroxy-11-deoxoglycyrrheticacid	NR1I2
24-hydroxy-11-deoxoglycyrrheticacid	NR3C1
24-hydroxy-11-deoxoglycyrrheticacid	NR3C2
24-hydroxy-11-deoxoglycyrrheticacid	PGR
24-hydroxy-11-deoxoglycyrrheticacid	PLA2G1B
24-hydroxy-11-deoxoglycyrrheticacid	PRLR
24-hydroxy-11-deoxoglycyrrheticacid	SULT2B1
24-hydroxyglycyrrheticacid	ANXA1
24-hydroxyglycyrrheticacid	AR
24-hydroxyglycyrrheticacid	HDAC2
24-hydroxyglycyrrheticacid	HMGCR
24-hydroxyglycyrrheticacid	HSD11B1
24-hydroxyglycyrrheticacid	HSD11B2
24-hydroxyglycyrrheticacid	HSD3B1
24-hydroxyglycyrrheticacid	IGHG2
24-hydroxyglycyrrheticacid	IL1B
24-hydroxyglycyrrheticacid	IL6
24-hydroxyglycyrrheticacid	NCOA1
24-hydroxyglycyrrheticacid	NFKB1
24-hydroxyglycyrrheticacid	NFKB2
24-hydroxyglycyrrheticacid	NOS2
24-hydroxyglycyrrheticacid	NR0B1
24-hydroxyglycyrrheticacid	NR1I2
24-hydroxyglycyrrheticacid	NR3C1
24-hydroxyglycyrrheticacid	NR3C2
24-hydroxyglycyrrheticacid	TNF
24-hydroxyglycyrrheticacid	VDR
4',7-dihydroxyflavone	ACTB
4',7-dihydroxyflavone	AHR
4',7-dihydroxyflavone	AKR1C1
4',7-dihydroxyflavone	AKT1
4',7-dihydroxyflavone	ATP5A1
4',7-dihydroxyflavone	ATP5B
4',7-dihydroxyflavone	ATP5C1
4',7-dihydroxyflavone	CBR1
4',7-dihydroxyflavone	CDK6
4',7-dihydroxyflavone	CEBPB
4',7-dihydroxyflavone	COMT
4',7-dihydroxyflavone	CSNK2A1
4',7-dihydroxyflavone	CSNK2B
4',7-dihydroxyflavone	CYP19A1
4',7-dihydroxyflavone	CYP1B1
4',7-dihydroxyflavone	EIF3F
4',7-dihydroxyflavone	ESR1
4',7-dihydroxyflavone	ESR2
4',7-dihydroxyflavone	ESRRA
4',7-dihydroxyflavone	ESRRB
4',7-dihydroxyflavone	GPER1
4',7-dihydroxyflavone	HCK
4',7-dihydroxyflavone	HIBCH
4',7-dihydroxyflavone	HSP90AA1
4',7-dihydroxyflavone	HSPA2
4',7-dihydroxyflavone	IGHG1
4',7-dihydroxyflavone	JAK1
4',7-dihydroxyflavone	KANSL3
4',7-dihydroxyflavone	NCOA1
4',7-dihydroxyflavone	NCOA2
4',7-dihydroxyflavone	NQO2
4',7-dihydroxyflavone	NR1I2
4',7-dihydroxyflavone	PIK3CG
4',7-dihydroxyflavone	PIM1
4',7-dihydroxyflavone	PTK2B
4',7-dihydroxyflavone	RUVBL2
4',7-dihydroxyflavone	SF3B3
4',7-dihydroxyflavone	SHBG
4',7-dihydroxyflavone	STK17B
4',7-dihydroxyflavone	TOP2A
4',7-dihydroxyflavone	UBA1
4',7-dihydroxyflavone	UGT3A1
6″-O-acetylliquiritin	AHR
6″-O-acetylliquiritin	AKR1C3
6″-O-acetylliquiritin	ALDH2
6″-O-acetylliquiritin	AR
6″-O-acetylliquiritin	AURKB
6″-O-acetylliquiritin	CBR1
6″-O-acetylliquiritin	DHFRL1
6″-O-acetylliquiritin	DNMT1
7,2',4'-trihydroxy－5-methoxy-3－arylcoumarin	ACTB
7,2',4'-trihydroxy－5-methoxy-3－arylcoumarin	AHR
7,2',4'-trihydroxy－5-methoxy-3－arylcoumarin	AKT1
7,2',4'-trihydroxy－5-methoxy-3－arylcoumarin	ATP5A1
7,2',4'-trihydroxy－5-methoxy-3－arylcoumarin	ATP5B
7,2',4'-trihydroxy－5-methoxy-3－arylcoumarin	ATP5C1
7,2',4'-trihydroxy－5-methoxy-3－arylcoumarin	CBR1
7,2',4'-trihydroxy－5-methoxy-3－arylcoumarin	CEBPB
7,2',4'-trihydroxy－5-methoxy-3－arylcoumarin	COMT
7,2',4'-trihydroxy－5-methoxy-3－arylcoumarin	CSNK2A1
7,2',4'-trihydroxy－5-methoxy-3－arylcoumarin	CSNK2B
7,2',4'-trihydroxy－5-methoxy-3－arylcoumarin	CYP1B1
7,2',4'-trihydroxy－5-methoxy-3－arylcoumarin	DHFRL1
7,2',4'-trihydroxy－5-methoxy-3－arylcoumarin	DNMT1
7,2',4'-trihydroxy－5-methoxy-3－arylcoumarin	EIF3F
7,2',4'-trihydroxy－5-methoxy-3－arylcoumarin	ESR1
7,2',4'-trihydroxy－5-methoxy-3－arylcoumarin	ESR2
7,2',4'-trihydroxy－5-methoxy-3－arylcoumarin	ESRRA
7,2',4'-trihydroxy－5-methoxy-3－arylcoumarin	ESRRB
7,2',4'-trihydroxy－5-methoxy-3－arylcoumarin	GABRA1
7,2',4'-trihydroxy－5-methoxy-3－arylcoumarin	GABRA2
7,2',4'-trihydroxy－5-methoxy-3－arylcoumarin	GABRA3
7,2',4'-trihydroxy－5-methoxy-3－arylcoumarin	GABRA4
7,2',4'-trihydroxy－5-methoxy-3－arylcoumarin	GABRA5
7,2',4'-trihydroxy－5-methoxy-3－arylcoumarin	GABRA6
7,2',4'-trihydroxy－5-methoxy-3－arylcoumarin	GABRG1
7,2',4'-trihydroxy－5-methoxy-3－arylcoumarin	GABRG2
7,2',4'-trihydroxy－5-methoxy-3－arylcoumarin	GABRG3
7,2',4'-trihydroxy－5-methoxy-3－arylcoumarin	GPER1
7,2',4'-trihydroxy－5-methoxy-3－arylcoumarin	HCK
7,2',4'-trihydroxy－5-methoxy-3－arylcoumarin	HIBCH
7,2',4'-trihydroxy－5-methoxy-3－arylcoumarin	HSP90AA1
7,2',4'-trihydroxy－5-methoxy-3－arylcoumarin	HSPA2
7,2',4'-trihydroxy－5-methoxy-3－arylcoumarin	IGHG1
7,2',4'-trihydroxy－5-methoxy-3－arylcoumarin	JAK1
7,2',4'-trihydroxy－5-methoxy-3－arylcoumarin	MTTP
7,2',4'-trihydroxy－5-methoxy-3－arylcoumarin	NCOA1
7,2',4'-trihydroxy－5-methoxy-3－arylcoumarin	NCOA2
7,2',4'-trihydroxy－5-methoxy-3－arylcoumarin	NQO2
7,2',4'-trihydroxy－5-methoxy-3－arylcoumarin	NR1I2
7,2',4'-trihydroxy－5-methoxy-3－arylcoumarin	PIK3CG
7,2',4'-trihydroxy－5-methoxy-3－arylcoumarin	PIM1
7,2',4'-trihydroxy－5-methoxy-3－arylcoumarin	PTK2B
7,2',4'-trihydroxy－5-methoxy-3－arylcoumarin	RUVBL2
7,2',4'-trihydroxy－5-methoxy-3－arylcoumarin	SF3B3
7,2',4'-trihydroxy－5-methoxy-3－arylcoumarin	SHBG
7,2',4'-trihydroxy－5-methoxy-3－arylcoumarin	SOAT1
7,2',4'-trihydroxy－5-methoxy-3－arylcoumarin	SOAT2
7,2',4'-trihydroxy－5-methoxy-3－arylcoumarin	STK17B
7,2',4'-trihydroxy－5-methoxy-3－arylcoumarin	TOP2A
7,2',4'-trihydroxy－5-methoxy-3－arylcoumarin	UBA1
7,2',4'-trihydroxy－5-methoxy-3－arylcoumarin	UGT3A1
7-acetoxy-2-methylisoflavone	IGHG1
7-acetoxy-2-methylisoflavone	NQO1
7-hydroxy-2-methyl_isoflavone	AKT1
7-hydroxy-2-methyl_isoflavone	CDK6
7-hydroxy-2-methyl_isoflavone	CYP1B1
7-hydroxy-2-methyl_isoflavone	ESR1
7-hydroxy-2-methyl_isoflavone	ESR2
7-hydroxy-2-methyl_isoflavone	ESRRA
7-hydroxy-2-methyl_isoflavone	ESRRB
7-hydroxy-2-methyl_isoflavone	GPER1
7-hydroxy-2-methyl_isoflavone	IGHG1
7-hydroxy-2-methyl_isoflavone	NCOA1
7-hydroxy-2-methyl_isoflavone	NCOA2
7-hydroxy-2-methyl_isoflavone	NR1I2
7-hydroxy-2-methyl_isoflavone	PPARA
7-hydroxy-2-methyl_isoflavone	PPARG
7-hydroxy-2-methyl_isoflavone	PTK2B
7-hydroxy-2-methyl_isoflavone	SHBG
7-hydroxy-2-methyl_isoflavone	TOP2A
7-hydroxy-2-methyl_isoflavone	UGT3A1
7-hydroxy-2-methyl_isoflavone	VKORC1
7-Hydroxy-2-methylisoflavone	AKT1
7-Hydroxy-2-methylisoflavone	CDK6
7-Hydroxy-2-methylisoflavone	CYP1B1
7-Hydroxy-2-methylisoflavone	ESR1
7-Hydroxy-2-methylisoflavone	ESR2
7-Hydroxy-2-methylisoflavone	ESRRA
7-Hydroxy-2-methylisoflavone	ESRRB
7-Hydroxy-2-methylisoflavone	GPER1
7-Hydroxy-2-methylisoflavone	IGHG1
7-Hydroxy-2-methylisoflavone	NCOA1
7-Hydroxy-2-methylisoflavone	NCOA2
7-Hydroxy-2-methylisoflavone	NR1I2
7-Hydroxy-2-methylisoflavone	PPARA
7-Hydroxy-2-methylisoflavone	PPARG
7-Hydroxy-2-methylisoflavone	PTK2B
7-Hydroxy-2-methylisoflavone	SHBG
7-Hydroxy-2-methylisoflavone	TOP2A
7-Hydroxy-2-methylisoflavone	UGT3A1
7-Hydroxy-2-methylisoflavone	VKORC1
7-methoxy-2-methyl_isoflavone	GABRA1
7-methoxy-2-methyl_isoflavone	GABRA2
7-methoxy-2-methyl_isoflavone	GABRA3
7-methoxy-2-methyl_isoflavone	GABRA4
7-methoxy-2-methyl_isoflavone	GABRA5
7-methoxy-2-methyl_isoflavone	GABRA6
7-methoxy-2-methyl_isoflavone	GABRG1
7-methoxy-2-methyl_isoflavone	GABRG2
7-methoxy-2-methyl_isoflavone	GABRG3
7-methoxy-4'-hydroxyflavone	GABRA1
7-methoxy-4'-hydroxyflavone	GABRA2
7-methoxy-4'-hydroxyflavone	GABRA3
7-methoxy-4'-hydroxyflavone	GABRA4
7-methoxy-4'-hydroxyflavone	GABRA5
7-methoxy-4'-hydroxyflavone	GABRA6
7-methoxy-4'-hydroxyflavone	GABRG1
7-methoxy-4'-hydroxyflavone	GABRG2
7-methoxy-4'-hydroxyflavone	GABRG3
7-methoxy-4'-hydroxyflavonol	ACTB
7-methoxy-4'-hydroxyflavonol	AHR
7-methoxy-4'-hydroxyflavonol	AKT1
7-methoxy-4'-hydroxyflavonol	ATP5A1
7-methoxy-4'-hydroxyflavonol	ATP5B
7-methoxy-4'-hydroxyflavonol	ATP5C1
7-methoxy-4'-hydroxyflavonol	CBR1
7-methoxy-4'-hydroxyflavonol	CDK6
7-methoxy-4'-hydroxyflavonol	CEBPB
7-methoxy-4'-hydroxyflavonol	COMT
7-methoxy-4'-hydroxyflavonol	CSNK2A1
7-methoxy-4'-hydroxyflavonol	CSNK2B
7-methoxy-4'-hydroxyflavonol	CYP1B1
7-methoxy-4'-hydroxyflavonol	EIF3F
7-methoxy-4'-hydroxyflavonol	ESR1
7-methoxy-4'-hydroxyflavonol	ESR2
7-methoxy-4'-hydroxyflavonol	ESRRA
7-methoxy-4'-hydroxyflavonol	ESRRB
7-methoxy-4'-hydroxyflavonol	GABRA1
7-methoxy-4'-hydroxyflavonol	GABRA2
7-methoxy-4'-hydroxyflavonol	GABRA3
7-methoxy-4'-hydroxyflavonol	GABRA4
7-methoxy-4'-hydroxyflavonol	GABRA5
7-methoxy-4'-hydroxyflavonol	GABRA6
7-methoxy-4'-hydroxyflavonol	GABRG1
7-methoxy-4'-hydroxyflavonol	GABRG2
7-methoxy-4'-hydroxyflavonol	GABRG3
7-methoxy-4'-hydroxyflavonol	GPER1
7-methoxy-4'-hydroxyflavonol	HCK
7-methoxy-4'-hydroxyflavonol	HIBCH
7-methoxy-4'-hydroxyflavonol	HSP90AA1
7-methoxy-4'-hydroxyflavonol	HSPA2
7-methoxy-4'-hydroxyflavonol	IGHG1
7-methoxy-4'-hydroxyflavonol	JAK1
7-methoxy-4'-hydroxyflavonol	MTTP
7-methoxy-4'-hydroxyflavonol	NCOA1
7-methoxy-4'-hydroxyflavonol	NCOA2
7-methoxy-4'-hydroxyflavonol	NQO2
7-methoxy-4'-hydroxyflavonol	NR1I2
7-methoxy-4'-hydroxyflavonol	PIK3CG
7-methoxy-4'-hydroxyflavonol	PIM1
7-methoxy-4'-hydroxyflavonol	PTK2B
7-methoxy-4'-hydroxyflavonol	RUVBL2
7-methoxy-4'-hydroxyflavonol	SF3B3
7-methoxy-4'-hydroxyflavonol	SHBG
7-methoxy-4'-hydroxyflavonol	SOAT1
7-methoxy-4'-hydroxyflavonol	SOAT2
7-methoxy-4'-hydroxyflavonol	STK17B
7-methoxy-4'-hydroxyflavonol	TOP2A
7-methoxy-4'-hydroxyflavonol	UBA1
7-methoxy-4'-hydroxyflavonol	UGT3A1
apioglycyrrhizin	ANXA1
apioglycyrrhizin	ANXA2
apioglycyrrhizin	ANXA3
apioglycyrrhizin	ANXA4
apioglycyrrhizin	ANXA5
apioglycyrrhizin	ATP1A1
apioglycyrrhizin	ATP1A2
apioglycyrrhizin	ATP1A3
apioglycyrrhizin	CASP3
apioglycyrrhizin	GABRB3
apioglycyrrhizin	GLRA3
apioglycyrrhizin	HSD11B1
apioglycyrrhizin	HSD11B2
apioglycyrrhizin	HSD3B1
apioglycyrrhizin	IL1B
apioglycyrrhizin	IL6
apioglycyrrhizin	LPL
apioglycyrrhizin	NFKB1
apioglycyrrhizin	NFKB2
apioglycyrrhizin	NR3C1
apioglycyrrhizin	PPP1CC
apioglycyrrhizin	SLCO1B3
apioglycyrrhizin	TNF
apioglycyrrhizin	VDR
apioglycyrrhizin	YWHAE
araboglycyrrhizin	ADCY2
araboglycyrrhizin	ADCY5
araboglycyrrhizin	ANXA1
araboglycyrrhizin	ATP1A1
araboglycyrrhizin	ATP1A2
araboglycyrrhizin	ATP1A3
araboglycyrrhizin	CASP3
araboglycyrrhizin	CFTR
araboglycyrrhizin	GABRB3
araboglycyrrhizin	GLRA3
araboglycyrrhizin	GNAS
araboglycyrrhizin	HMGCR
araboglycyrrhizin	HSD11B1
araboglycyrrhizin	HSD11B2
araboglycyrrhizin	HSD3B1
araboglycyrrhizin	ITGAL
araboglycyrrhizin	ITGB2
araboglycyrrhizin	LPL
araboglycyrrhizin	NFKB1
araboglycyrrhizin	NFKB2
araboglycyrrhizin	NR3C1
araboglycyrrhizin	PPP1CC
araboglycyrrhizin	SLCO1B3
araboglycyrrhizin	TNF
araboglycyrrhizin	YWHAE
Choerospondin	AHR
Choerospondin	AKR1C3
Choerospondin	ALDH2
Choerospondin	AR
Choerospondin	AURKB
Choerospondin	CBR1
Choerospondin	DHFRL1
Choerospondin	DNMT1
Choerospondin	TYR
dibutyl_uralsaponin_a_ester	ANXA1
dibutyl_uralsaponin_a_ester	ATP1A1
dibutyl_uralsaponin_a_ester	ATP1A2
dibutyl_uralsaponin_a_ester	ATP1A3
dibutyl_uralsaponin_a_ester	CASP3
dibutyl_uralsaponin_a_ester	GABRB3
dibutyl_uralsaponin_a_ester	GLRA3
dibutyl_uralsaponin_a_ester	HMGCR
dibutyl_uralsaponin_a_ester	HSD11B1
dibutyl_uralsaponin_a_ester	HSD11B2
dibutyl_uralsaponin_a_ester	HSD3B1
dibutyl_uralsaponin_a_ester	ITGAL
dibutyl_uralsaponin_a_ester	ITGB2
dibutyl_uralsaponin_a_ester	LPL
dibutyl_uralsaponin_a_ester	NFKB1
dibutyl_uralsaponin_a_ester	NFKB2
dibutyl_uralsaponin_a_ester	NR3C1
dibutyl_uralsaponin_a_ester	PPP1CC
dibutyl_uralsaponin_a_ester	SLCO1B3
dibutyl_uralsaponin_a_ester	TNF
dibutyl_uralsaponin_a_ester	YWHAE
echinatin	ABCC5
echinatin	AR
echinatin	CBR1
echinatin	ESR1
echinatin	ESR2
echinatin	GSTP1
echinatin	PGR
echinatin	PPARG
echinatin	PTGS1
echinatin	PTGS2
echinatin	SHBG
echinatin	VDR
formononetin	AKT1
formononetin	CDK6
formononetin	CYP1B1
formononetin	ESR1
formononetin	ESR2
formononetin	ESRRA
formononetin	ESRRB
formononetin	GABRA1
formononetin	GABRA2
formononetin	GABRA3
formononetin	GABRA4
formononetin	GABRA5
formononetin	GABRA6
formononetin	GABRG1
formononetin	GABRG2
formononetin	GABRG3
formononetin	GPER1
formononetin	IGHG1
formononetin	MTTP
formononetin	NCOA1
formononetin	NCOA2
formononetin	NR1I2
formononetin	PTK2B
formononetin	SHBG
formononetin	SOAT1
formononetin	SOAT2
formononetin	TOP2A
formononetin	UGT3A1
gancaonin_f	GAPDHS
Gancaonin_G	PLA2G2E
glabrolide	AADACL2
glabrolide	AR
glabrolide	HMGCR
glabrolide	HSD11B1
glabrolide	HSD11B2
glabrolide	IGHG2
glabrolide	ITGAL
glabrolide	ITGB2
glabrolide	NR3C1
glabrolide	NR3C2
glabrolide	PGR
glycycoumarin	CNR1
glycycoumarin	CNR2
glycycoumarin	DRD2
glycycoumarin	CNR1
glycycoumarin	CNR2
glycycoumarin	DRD2
glycyrol	CNR1
glycyrol	CNR2
glycyrol	DRD2
glycyrol	CNR1
glycyrol	CNR2
glycyrol	DRD2
glycyroside	AHR
glycyroside	AKR1C3
glycyroside	ALDH2
glycyroside	AR
glycyroside	AURKB
glycyroside	CBR1
glycyroside	SLC5A2
glycyrrhetic_acid_acetate	ALOX5
glycyrrhetic_acid_acetate	ANXA1
glycyrrhetic_acid_acetate	AR
glycyrrhetic_acid_acetate	CASP3
glycyrrhetic_acid_acetate	ESR1
glycyrrhetic_acid_acetate	HMGCR
glycyrrhetic_acid_acetate	HSD11B1
glycyrrhetic_acid_acetate	HSD11B2
glycyrrhetic_acid_acetate	HSD3B1
glycyrrhetic_acid_acetate	IGHG2
glycyrrhetic_acid_acetate	ITGAL
glycyrrhetic_acid_acetate	ITGB2
glycyrrhetic_acid_acetate	LPL
glycyrrhetic_acid_acetate	NCOA1
glycyrrhetic_acid_acetate	NFKB1
glycyrrhetic_acid_acetate	NFKB2
glycyrrhetic_acid_acetate	NFKBIA
glycyrrhetic_acid_acetate	NR1H4
glycyrrhetic_acid_acetate	NR1I2
glycyrrhetic_acid_acetate	NR3C1
glycyrrhetic_acid_acetate	NR3C2
glycyrrhetic_acid_acetate	PGR
glycyrrhetic_acid_acetate	PTGS1
glycyrrhetic_acid_acetate	TNF
glycyrrhetol	ANXA1
glycyrrhetol	AR
glycyrrhetol	ESR1
glycyrrhetol	HDAC2
glycyrrhetol	HOXA10
glycyrrhetol	HSD11B1
glycyrrhetol	HSD11B2
glycyrrhetol	HSD3B1
glycyrrhetol	LSS
glycyrrhetol	NCOA1
glycyrrhetol	NPPB
glycyrrhetol	NR3C1
glycyrrhetol	NR3C2
glycyrrhetol	VDR
glycyrrhizic_acid	ADCY2
glycyrrhizic_acid	ADCY5
glycyrrhizic_acid	ATP1A1
glycyrrhizic_acid	CASP3
glycyrrhizic_acid	CFTR
glycyrrhizic_acid	GABRB3
glycyrrhizic_acid	GLRA3
glycyrrhizic_acid	GNAS
glycyrrhizic_acid	HMGCR
glycyrrhizic_acid	HSD11B1
glycyrrhizic_acid	ITGAL
glycyrrhizic_acid	ITGB2
glycyrrhizic_acid	LPL
glycyrrhizic_acid	NFKB1
glycyrrhizic_acid	NFKB2
glycyrrhizic_acid	SLCO1B3
glycyrrhizic_acid	TNF
glyeurysaponin	ADCY2
glyeurysaponin	ADCY5
glyeurysaponin	ATP1A1
glyeurysaponin	CASP3
glyeurysaponin	CFTR
glyeurysaponin	GABRB3
glyeurysaponin	GLRA3
glyeurysaponin	GNAS
glyeurysaponin	HMGCR
glyeurysaponin	HSD11B1
glyeurysaponin	ITGAL
glyeurysaponin	ITGB2
glyeurysaponin	LPL
glyeurysaponin	NFKB1
glyeurysaponin	NFKB2
glyeurysaponin	SLCO1B3
glyeurysaponin	TNF
glyinflanin_A	PLA2G2E
glyuranolide	HMGCR
glyuranolide	HSD11B1
glyuranolide	IGHG2
glyuranolide	ITGAL
glyuranolide	ITGB2
glyuranolide	NR3C1
glyuranolide	NR3C2
glyyunnanprosapogenin_d	ADCY2
glyyunnanprosapogenin_d	ADCY5
glyyunnanprosapogenin_d	ATP1A1
glyyunnanprosapogenin_d	CASP3
glyyunnanprosapogenin_d	CFTR
glyyunnanprosapogenin_d	GABRB3
glyyunnanprosapogenin_d	GLRA3
glyyunnanprosapogenin_d	GNAS
glyyunnanprosapogenin_d	HMGCR
glyyunnanprosapogenin_d	HSD11B1
glyyunnanprosapogenin_d	ITGAL
glyyunnanprosapogenin_d	ITGB2
glyyunnanprosapogenin_d	LPL
glyyunnanprosapogenin_d	NFKB1
glyyunnanprosapogenin_d	NFKB2
glyyunnanprosapogenin_d	SLCO1B3
glyyunnanprosapogenin_d	TNF
glyyunnansapogenin_a	ANXA1
glyyunnansapogenin_a	AR
glyyunnansapogenin_a	HDAC2
glyyunnansapogenin_a	HMGCR
glyyunnansapogenin_a	HSD11B1
glyyunnansapogenin_a	HSD11B2
glyyunnansapogenin_a	HSD3B1
glyyunnansapogenin_a	IGHG2
glyyunnansapogenin_a	IL1B
glyyunnansapogenin_a	IL6
glyyunnansapogenin_a	NCOA1
glyyunnansapogenin_a	NFKB1
glyyunnansapogenin_a	NFKB2
glyyunnansapogenin_a	NOS2
glyyunnansapogenin_a	NR0B1
glyyunnansapogenin_a	NR1I2
glyyunnansapogenin_a	NR3C1
glyyunnansapogenin_a	NR3C2
glyyunnansapogenin_a	TNF
glyyunnansapogenin_a	VDR
glyyunnansapogenin_b	ANXA1
glyyunnansapogenin_b	AR
glyyunnansapogenin_b	HDAC2
glyyunnansapogenin_b	HMGCR
glyyunnansapogenin_b	HSD11B1
glyyunnansapogenin_b	HSD11B2
glyyunnansapogenin_b	HSD3B1
glyyunnansapogenin_b	IL1B
glyyunnansapogenin_b	IL6
glyyunnansapogenin_b	NCOA1
glyyunnansapogenin_b	NFKB1
glyyunnansapogenin_b	NFKB2
glyyunnansapogenin_b	NOS2
glyyunnansapogenin_b	NPPB
glyyunnansapogenin_b	NR0B1
glyyunnansapogenin_b	NR1I2
glyyunnansapogenin_b	NR3C1
glyyunnansapogenin_b	NR3C2
glyyunnansapogenin_b	TNF
glyyunnansapogenin_b	VDR
glyyunnansapogenin_f	ANXA1
glyyunnansapogenin_f	AR
glyyunnansapogenin_f	HDAC2
glyyunnansapogenin_f	HMGCR
glyyunnansapogenin_f	HSD11B1
glyyunnansapogenin_f	HSD11B2
glyyunnansapogenin_f	HSD3B1
glyyunnansapogenin_f	IGHG2
glyyunnansapogenin_f	IL1B
glyyunnansapogenin_f	IL6
glyyunnansapogenin_f	NCOA1
glyyunnansapogenin_f	NFKB1
glyyunnansapogenin_f	NFKB2
glyyunnansapogenin_f	NOS2
glyyunnansapogenin_f	NR0B1
glyyunnansapogenin_f	NR1I2
glyyunnansapogenin_f	NR3C1
glyyunnansapogenin_f	NR3C2
glyyunnansapogenin_f	TNF
glyyunnansapogenin_f	VDR
Isoformononetin	AKT1
Isoformononetin	CDK6
Isoformononetin	CYP1B1
Isoformononetin	ESR1
Isoformononetin	ESR2
Isoformononetin	ESRRA
Isoformononetin	ESRRB
Isoformononetin	GABRA1
Isoformononetin	GABRA2
Isoformononetin	GABRA3
Isoformononetin	GABRA4
Isoformononetin	GABRA5
Isoformononetin	GABRA6
Isoformononetin	GABRG1
Isoformononetin	GABRG2
Isoformononetin	GABRG3
Isoformononetin	GPER1
Isoformononetin	IGHG1
Isoformononetin	MTTP
Isoformononetin	NCOA1
Isoformononetin	NCOA2
Isoformononetin	NR1I2
Isoformononetin	PTK2B
Isoformononetin	SHBG
Isoformononetin	SOAT1
Isoformononetin	SOAT2
Isoformononetin	TOP2A
Isoformononetin	UGT3A1
isoglabrolide	AADACL2
isoglabrolide	AR
isoglabrolide	HMGCR
isoglabrolide	HSD11B1
isoglabrolide	HSD11B2
isoglabrolide	IGHG2
isoglabrolide	ITGAL
isoglabrolide	ITGB2
isoglabrolide	NR3C1
isoglabrolide	NR3C2
isoglabrolide	PGR
isoglycycoumarin	ACACB
isoliquiritin	AKR1C3
isoliquiritin	ALDH2
isoliquiritin	AMY1A
isoliquiritin	AMY2A
isoliquiritin	AMY2B
isoliquiritin	AR
isoliquiritin	BAMF_RS28815
isoliquiritin	CBR1
isoliquiritin	GCK
isoliquiritin	GLT6D1
isoliquiritin	GLTP
isoliquiritin	GNPDA1
isoliquiritin	HK1
isoliquiritin	IFNB1
isoliquiritin	KRTAP5-2
isoliquiritin	KRTAP5-3
isoliquiritin	LCT
isoliquiritin	LCTL
isoliquiritin	LGALS2
isoliquiritin	LGALS3
isoliquiritin	LGALS7
isoliquiritin	MB
isoliquiritin	NCAN
isoliquiritin	NUDT9
isoliquiritin	PTGS1
isoliquiritin	PYGL
isoliquiritin	PYGM
isoliquiritin	SFTPD
isoliquiritin	SIGLEC1
isoliquiritin	SMARCA5
isoliquiritin	TM0024
isoliquiritin	TYR
isoononin	ABO
isoononin	AHR
isoononin	AKR1C3
isoononin	ALDH2
isoononin	AR
isoononin	AURKB
isoononin	CBR1
isoononin	DHFRL1
isoononin	DNMT1
isoononin	MTTP
isoononin	SHBG
isoononin	SOAT1
isoononin	SOAT2
isoononin	TYR
isoschaftoside	AHR
isoschaftoside	AKR1C3
isoschaftoside	ALDH2
isoschaftoside	AR
isoschaftoside	AURKB
isoschaftoside	CBR1
isotrifoliol	IGKV2-30
kaempferol	ACTB
kaempferol	AHR
kaempferol	AKR1C1
kaempferol	AKT1
kaempferol	ATP5A1
kaempferol	ATP5B
kaempferol	ATP5C1
kaempferol	CA1
kaempferol	CA12
kaempferol	CA14
kaempferol	CA2
kaempferol	CA3
kaempferol	CA4
kaempferol	CA5A
kaempferol	CA5B
kaempferol	CA6
kaempferol	CA7
kaempferol	CA9
kaempferol	CBR1
kaempferol	CDK6
kaempferol	CEBPB
kaempferol	COMT
kaempferol	CSNK2A1
kaempferol	CSNK2B
kaempferol	CYP19A1
kaempferol	CYP1B1
kaempferol	DHFRL1
kaempferol	DNMT1
kaempferol	EIF3F
kaempferol	ESR1
kaempferol	ESR2
kaempferol	ESRRA
kaempferol	ESRRB
kaempferol	GABRA1
kaempferol	GABRA2
kaempferol	GABRA3
kaempferol	GABRA4
kaempferol	GABRA5
kaempferol	GABRA6
kaempferol	GABRG1
kaempferol	GABRG2
kaempferol	GABRG3
kaempferol	GPER1
kaempferol	HCK
kaempferol	HIBCH
kaempferol	HSP90AA1
kaempferol	HSPA2
kaempferol	IGHG1
kaempferol	JAK1
kaempferol	KANSL3
kaempferol	MTTP
kaempferol	NCOA1
kaempferol	NCOA2
kaempferol	NQO2
kaempferol	NR1I2
kaempferol	PIK3CG
kaempferol	PIM1
kaempferol	PRKACA
kaempferol	PRKCA
kaempferol	PRKCB
kaempferol	PTK2B
kaempferol	RUVBL2
kaempferol	SF3B3
kaempferol	SHBG
kaempferol	SOAT1
kaempferol	SOAT2
kaempferol	SQLE
kaempferol	STK17B
kaempferol	SYK
kaempferol	TOP2A
kaempferol	UBA1
kaempferol	UGT3A1
Kanzonol_C	PLA2G2E
Kumatakenin	ACTB
Kumatakenin	AHR
Kumatakenin	AKT1
Kumatakenin	ATP5A1
Kumatakenin	ATP5B
Kumatakenin	ATP5C1
Kumatakenin	CBR1
Kumatakenin	CDK6
Kumatakenin	CEBPB
Kumatakenin	COMT
Kumatakenin	CSNK2A1
Kumatakenin	CSNK2B
Kumatakenin	CYP1B1
Kumatakenin	EIF3F
Kumatakenin	ESR1
Kumatakenin	ESR2
Kumatakenin	ESRRA
Kumatakenin	ESRRB
Kumatakenin	GABRA1
Kumatakenin	GABRA2
Kumatakenin	GABRA3
Kumatakenin	GABRA4
Kumatakenin	GABRA5
Kumatakenin	GABRA6
Kumatakenin	GABRG1
Kumatakenin	GABRG2
Kumatakenin	GABRG3
Kumatakenin	GPER1
Kumatakenin	HCK
Kumatakenin	HIBCH
Kumatakenin	HSP90AA1
Kumatakenin	HSPA2
Kumatakenin	IGHG1
Kumatakenin	JAK1
Kumatakenin	MTTP
Kumatakenin	NCOA1
Kumatakenin	NCOA2
Kumatakenin	NQO2
Kumatakenin	NR1I2
Kumatakenin	PIK3CG
Kumatakenin	PIM1
Kumatakenin	PTK2B
Kumatakenin	RUVBL2
Kumatakenin	SF3B3
Kumatakenin	SHBG
Kumatakenin	SOAT1
Kumatakenin	SOAT2
Kumatakenin	STK17B
Kumatakenin	TOP2A
Kumatakenin	UBA1
Kumatakenin	UGT3A1
licoagrochalcone_c	PLA2G2E
licoagrochalcone_d	GAPDHS
licoagrodin	GAPDHS
Licoarylcoumarin	CNR1
Licoarylcoumarin	CNR2
Licoarylcoumarin	DRD2
Licoarylcoumarin	CNR1
Licoarylcoumarin	CNR2
Licoarylcoumarin	DRD2
licochalcone_b	ABCC5
licochalcone_b	AR
licochalcone_b	ATP5A1
licochalcone_b	ATP5B
licochalcone_b	ATP5C1
licochalcone_b	CBR1
licochalcone_b	ESR1
licochalcone_b	ESR2
licochalcone_b	GLO1
licochalcone_b	GSTP1
licochalcone_b	PGR
licochalcone_b	PPARG
licochalcone_b	SHBG
licochalcone_b	VDR
licochalcone_c	PLA2G2E
licochalcone_d	PLA2G2E
licochalcone_e	AR
licochalcone_e	PLA2G2E
licofuranocoumarin	GAPDHS
licoricesaponin_a3	ANXA1
licoricesaponin_a3	ATP1A1
licoricesaponin_a3	ATP1A2
licoricesaponin_a3	ATP1A3
licoricesaponin_a3	CASP3
licoricesaponin_a3	GABRB3
licoricesaponin_a3	GLRA3
licoricesaponin_a3	HSD11B1
licoricesaponin_a3	HSD11B2
licoricesaponin_a3	HSD3B1
licoricesaponin_a3	LPL
licoricesaponin_a3	NFKB1
licoricesaponin_a3	NFKB2
licoricesaponin_a3	NR3C1
licoricesaponin_a3	PPP1CC
licoricesaponin_a3	SLCO1B3
licoricesaponin_a3	TNF
licoricesaponin_a3	YWHAE
licoricesaponin_b2	ADCY2
licoricesaponin_b2	ADCY5
licoricesaponin_b2	ATP1A1
licoricesaponin_b2	CASP3
licoricesaponin_b2	CFTR
licoricesaponin_b2	GABRB3
licoricesaponin_b2	GLRA3
licoricesaponin_b2	GNAS
licoricesaponin_b2	HMGCR
licoricesaponin_b2	HSD11B1
licoricesaponin_b2	ITGAL
licoricesaponin_b2	ITGB2
licoricesaponin_b2	LPL
licoricesaponin_b2	NFKB1
licoricesaponin_b2	NFKB2
licoricesaponin_b2	SLCO1B3
licoricesaponin_b2	TNF
licoricesaponin_c2	ADCY2
licoricesaponin_c2	ADCY5
licoricesaponin_c2	ATP1A1
licoricesaponin_c2	CASP3
licoricesaponin_c2	CFTR
licoricesaponin_c2	GABRB3
licoricesaponin_c2	GLRA3
licoricesaponin_c2	GNAS
licoricesaponin_c2	HMGCR
licoricesaponin_c2	HSD11B1
licoricesaponin_c2	ITGAL
licoricesaponin_c2	ITGB2
licoricesaponin_c2	LPL
licoricesaponin_c2	NFKB1
licoricesaponin_c2	NFKB2
licoricesaponin_c2	SLCO1B3
licoricesaponin_c2	TNF
licoricesaponin_d3	ADCY2
licoricesaponin_d3	ADCY5
licoricesaponin_d3	ATP1A1
licoricesaponin_d3	CASP3
licoricesaponin_d3	CFTR
licoricesaponin_d3	GABRB3
licoricesaponin_d3	GLRA3
licoricesaponin_d3	GNAS
licoricesaponin_d3	HMGCR
licoricesaponin_d3	HSD11B1
licoricesaponin_d3	ITGAL
licoricesaponin_d3	ITGB2
licoricesaponin_d3	LPL
licoricesaponin_d3	NFKB1
licoricesaponin_d3	NFKB2
licoricesaponin_d3	SLCO1B3
licoricesaponin_d3	TNF
licoricesaponin_e2	ATP1A1
licoricesaponin_e2	CASP3
licoricesaponin_e2	GABRB3
licoricesaponin_e2	GLRA3
licoricesaponin_e2	HSD11B1
licoricesaponin_e2	LPL
licoricesaponin_e2	NFKB1
licoricesaponin_e2	NFKB2
licoricesaponin_e2	NR3C1
licoricesaponin_e2	TNF
licoricesaponin_f3	ATP1A1
licoricesaponin_f3	CASP3
licoricesaponin_f3	GABRB3
licoricesaponin_f3	GLRA3
licoricesaponin_f3	HSD11B1
licoricesaponin_f3	LPL
licoricesaponin_f3	NFKB1
licoricesaponin_f3	NFKB2
licoricesaponin_f3	NR3C1
licoricesaponin_f3	TNF
licoricesaponin_g2	ANXA1
licoricesaponin_g2	ATP1A1
licoricesaponin_g2	ATP1A2
licoricesaponin_g2	ATP1A3
licoricesaponin_g2	CASP3
licoricesaponin_g2	GABRB3
licoricesaponin_g2	GLRA3
licoricesaponin_g2	HSD11B1
licoricesaponin_g2	HSD11B2
licoricesaponin_g2	HSD3B1
licoricesaponin_g2	LPL
licoricesaponin_g2	NFKB1
licoricesaponin_g2	NFKB2
licoricesaponin_g2	NR3C1
licoricesaponin_g2	PPP1CC
licoricesaponin_g2	SLCO1B3
licoricesaponin_g2	TNF
licoricesaponin_g2	YWHAE
licoricesaponin_j2	ANXA1
licoricesaponin_j2	ATP1A1
licoricesaponin_j2	ATP1A2
licoricesaponin_j2	ATP1A3
licoricesaponin_j2	CASP3
licoricesaponin_j2	GABRB3
licoricesaponin_j2	GLRA3
licoricesaponin_j2	HSD11B1
licoricesaponin_j2	HSD11B2
licoricesaponin_j2	HSD3B1
licoricesaponin_j2	LPL
licoricesaponin_j2	NFKB1
licoricesaponin_j2	NFKB2
licoricesaponin_j2	NR3C1
licoricesaponin_j2	PPP1CC
licoricesaponin_j2	SLCO1B3
licoricesaponin_j2	TNF
licoricesaponin_j2	YWHAE
licoricesaponin_k2	ANXA1
licoricesaponin_k2	ATP1A1
licoricesaponin_k2	ATP1A2
licoricesaponin_k2	ATP1A3
licoricesaponin_k2	CASP3
licoricesaponin_k2	GABRB3
licoricesaponin_k2	GLRA3
licoricesaponin_k2	HSD11B1
licoricesaponin_k2	HSD11B2
licoricesaponin_k2	HSD3B1
licoricesaponin_k2	LPL
licoricesaponin_k2	NFKB1
licoricesaponin_k2	NFKB2
licoricesaponin_k2	NR3C1
licoricesaponin_k2	PPP1CC
licoricesaponin_k2	SLCO1B3
licoricesaponin_k2	TNF
licoricesaponin_k2	YWHAE
licoricesaponine_h2	ADCY2
licoricesaponine_h2	ADCY5
licoricesaponine_h2	ATP1A1
licoricesaponine_h2	CASP3
licoricesaponine_h2	CFTR
licoricesaponine_h2	GABRB3
licoricesaponine_h2	GLRA3
licoricesaponine_h2	GNAS
licoricesaponine_h2	HMGCR
licoricesaponine_h2	HSD11B1
licoricesaponine_h2	ITGAL
licoricesaponine_h2	ITGB2
licoricesaponine_h2	LPL
licoricesaponine_h2	NFKB1
licoricesaponine_h2	NFKB2
licoricesaponine_h2	SLCO1B3
licoricesaponine_h2	TNF
licoricone	PLA2G2E
liqcoumarin	ALOX5
liqcoumarin	CA1
liqcoumarin	CA12
liqcoumarin	CA14
liqcoumarin	CA2
liqcoumarin	CA3
liqcoumarin	CA4
liqcoumarin	CA5A
liqcoumarin	CA5B
liqcoumarin	CA6
liqcoumarin	CA7
liqcoumarin	CA9
liqcoumarin	CRYZ
liqcoumarin	CSNK2A1
liqcoumarin	CYP1A2
liqcoumarin	CYP2C9
liqcoumarin	CYP2D6
liqcoumarin	CYP2E1
liqcoumarin	CYP3A4
liqcoumarin	CYP3A43
liqcoumarin	CYP3A5
liqcoumarin	CYP3A7
liqcoumarin	IGHG1
liqcoumarin	MIF
liqcoumarin	NQO1
liqcoumarin	NR1H2
liqcoumarin	NR1H3
liqcoumarin	NR1I2
liqcoumarin	PRKACA
liqcoumarin	PRKCA
liqcoumarin	PRKCB
liqcoumarin	SQLE
liqcoumarin	SYK
liqcoumarin	VKORC1
liquiriticacid	ADH1C
liquiriticacid	AKR1C1
liquiriticacid	AKR1C2
liquiriticacid	ALOX5
liquiriticacid	ANXA1
liquiriticacid	AR
liquiriticacid	CES1
liquiriticacid	COX4I1
liquiriticacid	COX5A
liquiriticacid	COX5B
liquiriticacid	COX6A2
liquiriticacid	COX6B1
liquiriticacid	COX6C
liquiriticacid	COX7A1
liquiriticacid	COX7B
liquiriticacid	COX7C
liquiriticacid	COX8A
liquiriticacid	DKFZp686P18130
liquiriticacid	EFTUD1
liquiriticacid	ESR1
liquiriticacid	ESRRG
liquiriticacid	FABP6
liquiriticacid	FECH
liquiriticacid	GPBAR1
liquiriticacid	GSTP1
liquiriticacid	HMGCR
liquiriticacid	HSD11B1
liquiriticacid	HSD11B2
liquiriticacid	HSD3B1
liquiriticacid	IGHG2
liquiriticacid	ITGAL
liquiriticacid	ITGB2
liquiriticacid	MT-CO1
liquiriticacid	MT-CO2
liquiriticacid	MT-CO3
liquiriticacid	NCOA1
liquiriticacid	NCOA2
liquiriticacid	NFKB1
liquiriticacid	NFKB2
liquiriticacid	NPPB
liquiriticacid	NR1H4
liquiriticacid	NR1I2
liquiriticacid	NR3C1
liquiriticacid	NR3C2
liquiriticacid	PGR
liquiriticacid	PLA2G1B
liquiriticacid	PRLR
liquiriticacid	PTGS1
liquiriticacid	SULT2B1
liquiritigenin	ACTB
liquiritigenin	AHR
liquiritigenin	AKR1C1
liquiritigenin	AKT1
liquiritigenin	ATP5A1
liquiritigenin	ATP5B
liquiritigenin	ATP5C1
liquiritigenin	CBR1
liquiritigenin	CDK6
liquiritigenin	CEBPB
liquiritigenin	COMT
liquiritigenin	CSNK2A1
liquiritigenin	CSNK2B
liquiritigenin	CYP19A1
liquiritigenin	CYP1B1
liquiritigenin	EIF3F
liquiritigenin	ESR1
liquiritigenin	ESR2
liquiritigenin	ESRRA
liquiritigenin	ESRRB
liquiritigenin	GPER1
liquiritigenin	HCK
liquiritigenin	HIBCH
liquiritigenin	HSP90AA1
liquiritigenin	HSPA2
liquiritigenin	IGHG1
liquiritigenin	JAK1
liquiritigenin	KANSL3
liquiritigenin	NCOA1
liquiritigenin	NCOA2
liquiritigenin	NQO2
liquiritigenin	NR1I2
liquiritigenin	PIK3CG
liquiritigenin	PIM1
liquiritigenin	PTK2B
liquiritigenin	RUVBL2
liquiritigenin	SF3B3
liquiritigenin	SHBG
liquiritigenin	STK17B
liquiritigenin	TOP2A
liquiritigenin	UBA1
liquiritigenin	UGT3A1
liquiritigenin-7,4'-diglucoside	AHR
liquiritigenin-7,4'-diglucoside	AKR1C3
liquiritigenin-7,4'-diglucoside	ALDH2
liquiritigenin-7,4'-diglucoside	AMY2B
liquiritigenin-7,4'-diglucoside	AR
liquiritigenin-7,4'-diglucoside	AURKB
liquiritigenin-7,4'-diglucoside	CBR1
liquiritigenin-7,4'-diglucoside	DHFRL1
liquiritigenin-7,4'-diglucoside	DNMT1
liquiritigenin-7,4'-diglucoside	GLT6D1
liquiritigenin-7,4'-diglucoside	GLTP
liquiritigenin-7,4'-diglucoside	LGALS3
liquiritigenin-7,4'-diglucoside	TYR
liquiritigenin-7-o-beta-d-(3-o-acetyl)-apiofuranosyl-4'-o-beta-d-glucopyranoside	AKR1C3
liquiritigenin-7-o-beta-d-(3-o-acetyl)-apiofuranosyl-4'-o-beta-d-glucopyranoside	ALDH2
liquiritigenin-7-o-beta-d-(3-o-acetyl)-apiofuranosyl-4'-o-beta-d-glucopyranoside	AR
liquiritigenin-7-o-beta-d-(3-o-acetyl)-apiofuranosyl-4'-o-beta-d-glucopyranoside	CBR1
liquiritigenin-7-o-beta-d-(3-o-acetyl)-apiofuranosyl-4'-o-beta-d-glucopyranoside	SLC5A2
liquiritin	AHR
liquiritin	AKR1C3
liquiritin	ALDH2
liquiritin	AR
liquiritin	AURKB
liquiritin	CBR1
liquiritin	DHFRL1
liquiritin	DNMT1
liquiritin	TYR
Liquiritin_apioside	AKR1C3
Liquiritin_apioside	ALDH2
Liquiritin_apioside	AR
Liquiritin_apioside	CBR1
Liquiritin_apioside	SLC5A2
liquoric_acid	AADACL2
liquoric_acid	ANXA1
liquoric_acid	AR
liquoric_acid	ATP1A1
liquoric_acid	CASP3
liquoric_acid	HMGCR
liquoric_acid	HSD11B1
liquoric_acid	HSD11B2
liquoric_acid	HSD3B1
liquoric_acid	ITGAL
liquoric_acid	ITGB2
liquoric_acid	LPL
liquoric_acid	NFKB1
liquoric_acid	NFKB2
liquoric_acid	NPPB
liquoric_acid	NR3C1
liquoric_acid	TNF
methyl_18α-hydroxyglycyrrhetate	ANXA1
methyl_18α-hydroxyglycyrrhetate	CASP3
methyl_18α-hydroxyglycyrrhetate	HMGCR
methyl_18α-hydroxyglycyrrhetate	HSD11B1
methyl_18α-hydroxyglycyrrhetate	HSD11B2
methyl_18α-hydroxyglycyrrhetate	HSD3B1
methyl_18α-hydroxyglycyrrhetate	IGHG2
methyl_18α-hydroxyglycyrrhetate	ITGAL
methyl_18α-hydroxyglycyrrhetate	ITGB2
methyl_18α-hydroxyglycyrrhetate	LPL
methyl_18α-hydroxyglycyrrhetate	NCOA1
methyl_18α-hydroxyglycyrrhetate	NFKB1
methyl_18α-hydroxyglycyrrhetate	NFKB2
methyl_18α-hydroxyglycyrrhetate	NFKBIA
methyl_18α-hydroxyglycyrrhetate	NR1H4
methyl_18α-hydroxyglycyrrhetate	NR3C1
methyl_18α-hydroxyglycyrrhetate	TNF
methyl_glycyrrhetate	ALOX5
methyl_glycyrrhetate	ANXA1
methyl_glycyrrhetate	AR
methyl_glycyrrhetate	ESR1
methyl_glycyrrhetate	HMGCR
methyl_glycyrrhetate	HSD11B1
methyl_glycyrrhetate	HSD11B2
methyl_glycyrrhetate	HSD3B1
methyl_glycyrrhetate	IGHG2
methyl_glycyrrhetate	ITGAL
methyl_glycyrrhetate	ITGB2
methyl_glycyrrhetate	NFKBIA
methyl_glycyrrhetate	NR1I2
methyl_glycyrrhetate	NR3C1
methyl_glycyrrhetate	PGR
methyl_glycyrrhetate	PTGS1
methyl-n-butyl-uralsaponin_a_esters	ANXA1
methyl-n-butyl-uralsaponin_a_esters	ATP1A1
methyl-n-butyl-uralsaponin_a_esters	CASP3
methyl-n-butyl-uralsaponin_a_esters	GABRB3
methyl-n-butyl-uralsaponin_a_esters	GLRA3
methyl-n-butyl-uralsaponin_a_esters	HMGCR
methyl-n-butyl-uralsaponin_a_esters	HSD11B1
methyl-n-butyl-uralsaponin_a_esters	HSD11B2
methyl-n-butyl-uralsaponin_a_esters	HSD3B1
methyl-n-butyl-uralsaponin_a_esters	ITGAL
methyl-n-butyl-uralsaponin_a_esters	ITGB2
methyl-n-butyl-uralsaponin_a_esters	LPL
methyl-n-butyl-uralsaponin_a_esters	NFKB1
methyl-n-butyl-uralsaponin_a_esters	NFKB2
methyl-n-butyl-uralsaponin_a_esters	NR3C1
methyl-n-butyl-uralsaponin_a_esters	PPP1CC
methyl-n-butyl-uralsaponin_a_esters	SLCO1B3
methyl-n-butyl-uralsaponin_a_esters	TNF
methyl-n-butyl-uralsaponin_a_esters	YWHAE
Morachalcone_A	PLA2G2E
Naringetol	ACTB
Naringetol	AHR
Naringetol	AKR1C1
Naringetol	AKT1
Naringetol	ATP5A1
Naringetol	ATP5B
Naringetol	ATP5C1
Naringetol	CBR1
Naringetol	CDK6
Naringetol	CEBPB
Naringetol	CSNK2A1
Naringetol	CSNK2B
Naringetol	CYP19A1
Naringetol	CYP1B1
Naringetol	EIF3F
Naringetol	ESR1
Naringetol	ESR2
Naringetol	ESRRA
Naringetol	ESRRB
Naringetol	GPER1
Naringetol	HCK
Naringetol	HIBCH
Naringetol	HSP90AA1
Naringetol	HSPA2
Naringetol	IGHG1
Naringetol	JAK1
Naringetol	KANSL3
Naringetol	MTTP
Naringetol	NCOA1
Naringetol	NCOA2
Naringetol	NQO2
Naringetol	NR1I2
Naringetol	PIK3CG
Naringetol	PIM1
Naringetol	PTK2B
Naringetol	RUVBL2
Naringetol	SF3B3
Naringetol	SHBG
Naringetol	SOAT1
Naringetol	SOAT2
Naringetol	STK17B
Naringetol	TOP2A
Naringetol	UBA1
Naringetol	UGT3A1
naringin	AHR
naringin	AKR1C3
naringin	ALDH2
naringin	AR
naringin	AURKB
naringin	CBR1
naringin	DHFRL1
naringin	DNMT1
naringin	TYR
neoisoliquiritin	AKR1C3
neoisoliquiritin	ALDH2
neoisoliquiritin	AMY1A
neoisoliquiritin	AMY2A
neoisoliquiritin	AMY2B
neoisoliquiritin	AR
neoisoliquiritin	BAMF_RS28815
neoisoliquiritin	CBR1
neoisoliquiritin	GCK
neoisoliquiritin	GLT6D1
neoisoliquiritin	GLTP
neoisoliquiritin	GNPDA1
neoisoliquiritin	HK1
neoisoliquiritin	IFNB1
neoisoliquiritin	KRTAP5-2
neoisoliquiritin	KRTAP5-3
neoisoliquiritin	LCT
neoisoliquiritin	LCTL
neoisoliquiritin	LGALS2
neoisoliquiritin	LGALS3
neoisoliquiritin	LGALS7
neoisoliquiritin	MB
neoisoliquiritin	NCAN
neoisoliquiritin	NUDT9
neoisoliquiritin	PTGS1
neoisoliquiritin	PYGL
neoisoliquiritin	PYGM
neoisoliquiritin	SFTPD
neoisoliquiritin	SIGLEC1
neoisoliquiritin	SMARCA5
neoisoliquiritin	TM0024
neoisoliquiritin	TYR
oleanolic_acid	ADH1C
oleanolic_acid	AKR1C1
oleanolic_acid	AKR1C2
oleanolic_acid	AR
oleanolic_acid	CES1
oleanolic_acid	CLEC4E
oleanolic_acid	COX4I1
oleanolic_acid	COX5A
oleanolic_acid	COX5B
oleanolic_acid	COX6A2
oleanolic_acid	COX6B1
oleanolic_acid	COX6C
oleanolic_acid	COX7A1
oleanolic_acid	COX7B
oleanolic_acid	COX7C
oleanolic_acid	COX8A
oleanolic_acid	DKFZp686P18130
oleanolic_acid	EFTUD1
oleanolic_acid	ESR1
oleanolic_acid	ESR2
oleanolic_acid	ESRRG
oleanolic_acid	FABP6
oleanolic_acid	FECH
oleanolic_acid	GABRA1
oleanolic_acid	GABRA2
oleanolic_acid	GABRA3
oleanolic_acid	GABRA4
oleanolic_acid	GABRA5
oleanolic_acid	GABRA6
oleanolic_acid	GABRB1
oleanolic_acid	GABRB2
oleanolic_acid	GABRB3
oleanolic_acid	GABRD
oleanolic_acid	GABRE
oleanolic_acid	GABRG1
oleanolic_acid	GABRG2
oleanolic_acid	GABRG3
oleanolic_acid	GABRP
oleanolic_acid	GABRQ
oleanolic_acid	GPBAR1
oleanolic_acid	GRIN1
oleanolic_acid	GRIN2A
oleanolic_acid	GRIN2B
oleanolic_acid	GRIN2C
oleanolic_acid	GRIN2D
oleanolic_acid	GRIN3A
oleanolic_acid	GRIN3B
oleanolic_acid	GSTP1
oleanolic_acid	HOXA10
oleanolic_acid	HSD11B1
oleanolic_acid	HSD11B2
oleanolic_acid	HSD17B1
oleanolic_acid	IGHG2
oleanolic_acid	LSS
oleanolic_acid	MT-CO1
oleanolic_acid	MT-CO2
oleanolic_acid	MT-CO3
oleanolic_acid	NCOA2
oleanolic_acid	NFKB1
oleanolic_acid	NFKB2
oleanolic_acid	NPPB
oleanolic_acid	NR1H4
oleanolic_acid	NR1I2
oleanolic_acid	NR1I3
oleanolic_acid	NR3C1
oleanolic_acid	NR3C2
oleanolic_acid	PGR
oleanolic_acid	PLA2G1B
oleanolic_acid	PPARA
oleanolic_acid	PRLR
oleanolic_acid	RORA
oleanolic_acid	SHBG
oleanolic_acid	SIGMAR1
oleanolic_acid	SULT2A1
oleanolic_acid	SULT2B1
oleanolic_acid	VDR
ononin	ABO
ononin	AHR
ononin	AKR1C3
ononin	ALDH2
ononin	AR
ononin	AURKB
ononin	CBR1
ononin	DHFRL1
ononin	DNMT1
ononin	MTTP
ononin	SHBG
ononin	SOAT1
ononin	SOAT2
ononin	TYR
ononitol	CDIPT
ononitol	GBA
ononitol	MBL2
schaftoside	AHR
schaftoside	AKR1C3
schaftoside	ALDH2
schaftoside	AR
schaftoside	AURKB
schaftoside	CBR1
semilicoisoflavone_b	GABRA1
semilicoisoflavone_b	GABRA2
semilicoisoflavone_b	GABRA3
semilicoisoflavone_b	GABRA4
semilicoisoflavone_b	GABRA5
semilicoisoflavone_b	GABRA6
semilicoisoflavone_b	GABRG1
semilicoisoflavone_b	GABRG2
semilicoisoflavone_b	GABRG3
umbelliferone	CYP2A6
umbelliferone	IGHG1
umbelliferone	SHBG
uralsaponin_a	ADCY2
uralsaponin_a	ADCY5
uralsaponin_a	ATP1A1
uralsaponin_a	CASP3
uralsaponin_a	CFTR
uralsaponin_a	GABRB3
uralsaponin_a	GLRA3
uralsaponin_a	GNAS
uralsaponin_a	HMGCR
uralsaponin_a	HSD11B1
uralsaponin_a	ITGAL
uralsaponin_a	ITGB2
uralsaponin_a	LPL
uralsaponin_a	NFKB1
uralsaponin_a	NFKB2
uralsaponin_a	SLCO1B3
uralsaponin_a	TNF
uralsaponin_b	ADCY2
uralsaponin_b	ADCY5
uralsaponin_b	ATP1A1
uralsaponin_b	CASP3
uralsaponin_b	CFTR
uralsaponin_b	GABRB3
uralsaponin_b	GLRA3
uralsaponin_b	GNAS
uralsaponin_b	HMGCR
uralsaponin_b	HSD11B1
uralsaponin_b	ITGAL
uralsaponin_b	ITGB2
uralsaponin_b	LPL
uralsaponin_b	NFKB1
uralsaponin_b	NFKB2
uralsaponin_b	SLCO1B3
uralsaponin_b	TNF
Ursolic_acid	ADH1C
Ursolic_acid	AKR1C1
Ursolic_acid	AKR1C2
Ursolic_acid	AR
Ursolic_acid	CES1
Ursolic_acid	CLEC4E
Ursolic_acid	COX4I1
Ursolic_acid	COX5A
Ursolic_acid	COX5B
Ursolic_acid	COX6A2
Ursolic_acid	COX6B1
Ursolic_acid	COX6C
Ursolic_acid	COX7A1
Ursolic_acid	COX7B
Ursolic_acid	COX7C
Ursolic_acid	COX8A
Ursolic_acid	DKFZp686P18130
Ursolic_acid	EFTUD1
Ursolic_acid	ESR1
Ursolic_acid	ESR2
Ursolic_acid	ESRRG
Ursolic_acid	FABP6
Ursolic_acid	FECH
Ursolic_acid	GABRA1
Ursolic_acid	GABRA2
Ursolic_acid	GABRA3
Ursolic_acid	GABRA4
Ursolic_acid	GABRA5
Ursolic_acid	GABRA6
Ursolic_acid	GABRB1
Ursolic_acid	GABRB2
Ursolic_acid	GABRB3
Ursolic_acid	GABRD
Ursolic_acid	GABRE
Ursolic_acid	GABRG1
Ursolic_acid	GABRG2
Ursolic_acid	GABRG3
Ursolic_acid	GABRP
Ursolic_acid	GABRQ
Ursolic_acid	GPBAR1
Ursolic_acid	GRIN1
Ursolic_acid	GRIN2A
Ursolic_acid	GRIN2B
Ursolic_acid	GRIN2C
Ursolic_acid	GRIN2D
Ursolic_acid	GRIN3A
Ursolic_acid	GRIN3B
Ursolic_acid	GSTP1
Ursolic_acid	HOXA10
Ursolic_acid	HSD11B1
Ursolic_acid	HSD11B2
Ursolic_acid	HSD17B1
Ursolic_acid	IGHG2
Ursolic_acid	LSS
Ursolic_acid	MT-CO1
Ursolic_acid	MT-CO2
Ursolic_acid	MT-CO3
Ursolic_acid	NCOA2
Ursolic_acid	NFKB1
Ursolic_acid	NFKB2
Ursolic_acid	NPPB
Ursolic_acid	NR1H4
Ursolic_acid	NR1I2
Ursolic_acid	NR1I3
Ursolic_acid	NR3C1
Ursolic_acid	NR3C2
Ursolic_acid	PGR
Ursolic_acid	PLA2G1B
Ursolic_acid	PPARA
Ursolic_acid	PRLR
Ursolic_acid	RORA
Ursolic_acid	SHBG
Ursolic_acid	SIGMAR1
Ursolic_acid	SULT2A1
Ursolic_acid	SULT2B1
Ursolic_acid	VDR
Vestitol	ESR2
Vestitol	MTTP
Vestitol	SHBG
Vestitol	SOAT1
Vestitol	SOAT2
Vicenin-2	AHR
Vicenin-2	AKR1C3
Vicenin-2	ALDH2
Vicenin-2	AR
Vicenin-2	AURKB
Vicenin-2	CBR1
violanthin	AHR
violanthin	AKR1C3
violanthin	ALDH2
violanthin	AR
violanthin	AURKB
violanthin	CBR1
vitexin	AHR
vitexin	AKR1C3
vitexin	ALDH2
vitexin	AR
vitexin	AURKB
vitexin	CBR1
yunganoside_a1	ANXA1
yunganoside_a1	ATP1A1
yunganoside_a1	ATP1A2
yunganoside_a1	ATP1A3
yunganoside_a1	CASP3
yunganoside_a1	GABRB3
yunganoside_a1	GLRA3
yunganoside_a1	HMGCR
yunganoside_a1	HSD11B1
yunganoside_a1	HSD11B2
yunganoside_a1	HSD3B1
yunganoside_a1	ITGAL
yunganoside_a1	ITGB2
yunganoside_a1	LPL
yunganoside_a1	NFKB1
yunganoside_a1	NFKB2
yunganoside_a1	NR3C1
yunganoside_a1	PPP1CC
yunganoside_a1	SLCO1B3
yunganoside_a1	TNF
yunganoside_a1	YWHAE
yunganoside_b1	ANXA1
yunganoside_b1	ATP1A1
yunganoside_b1	ATP1A2
yunganoside_b1	ATP1A3
yunganoside_b1	CASP3
yunganoside_b1	GABRB3
yunganoside_b1	GLRA3
yunganoside_b1	HMGCR
yunganoside_b1	HSD11B1
yunganoside_b1	HSD11B2
yunganoside_b1	HSD3B1
yunganoside_b1	ITGAL
yunganoside_b1	ITGB2
yunganoside_b1	LPL
yunganoside_b1	NFKB1
yunganoside_b1	NFKB2
yunganoside_b1	NR3C1
yunganoside_b1	PPP1CC
yunganoside_b1	SLCO1B3
yunganoside_b1	TNF
yunganoside_b1	YWHAE
yunganoside_c1	ANXA1
yunganoside_c1	ATP1A1
yunganoside_c1	ATP1A2
yunganoside_c1	ATP1A3
yunganoside_c1	CASP3
yunganoside_c1	GABRB3
yunganoside_c1	GLRA3
yunganoside_c1	HMGCR
yunganoside_c1	HSD11B1
yunganoside_c1	HSD11B2
yunganoside_c1	HSD3B1
yunganoside_c1	ITGAL
yunganoside_c1	ITGB2
yunganoside_c1	LPL
yunganoside_c1	NFKB1
yunganoside_c1	NFKB2
yunganoside_c1	NR3C1
yunganoside_c1	PPP1CC
yunganoside_c1	SLCO1B3
yunganoside_c1	TNF
yunganoside_c1	YWHAE
yunganoside_d1	ANXA1
yunganoside_d1	ATP1A1
yunganoside_d1	ATP1A2
yunganoside_d1	ATP1A3
yunganoside_d1	CASP3
yunganoside_d1	GABRB3
yunganoside_d1	GLRA3
yunganoside_d1	HMGCR
yunganoside_d1	HSD11B1
yunganoside_d1	HSD11B2
yunganoside_d1	HSD3B1
yunganoside_d1	ITGAL
yunganoside_d1	ITGB2
yunganoside_d1	LPL
yunganoside_d1	NFKB1
yunganoside_d1	NFKB2
yunganoside_d1	NR3C1
yunganoside_d1	PPP1CC
yunganoside_d1	SLCO1B3
yunganoside_d1	TNF
yunganoside_d1	YWHAE
yunganoside_e2	ADCY2
yunganoside_e2	ADCY5
yunganoside_e2	ATP1A1
yunganoside_e2	CASP3
yunganoside_e2	CFTR
yunganoside_e2	GABRB3
yunganoside_e2	GLRA3
yunganoside_e2	GNAS
yunganoside_e2	HMGCR
yunganoside_e2	HSD11B1
yunganoside_e2	ITGAL
yunganoside_e2	ITGB2
yunganoside_e2	LPL
yunganoside_e2	NFKB1
yunganoside_e2	NFKB2
yunganoside_e2	SLCO1B3
yunganoside_e2	TNF
yunganoside_f2	ADCY2
yunganoside_f2	ADCY5
yunganoside_f2	ATP1A1
yunganoside_f2	CASP3
yunganoside_f2	CFTR
yunganoside_f2	GABRB3
yunganoside_f2	GLRA3
yunganoside_f2	GNAS
yunganoside_f2	HMGCR
yunganoside_f2	HSD11B1
yunganoside_f2	ITGAL
yunganoside_f2	ITGB2
yunganoside_f2	LPL
yunganoside_f2	NFKB1
yunganoside_f2	NFKB2
yunganoside_f2	NR3C1
yunganoside_f2	PPP1CC
yunganoside_f2	SLCO1B3
yunganoside_f2	TNF
yunganoside_f2	YWHAE
Isoliquiritin_apioside	AHR
Isoliquiritin_apioside	AR
Isoliquiritin_apioside	ATP1A1
Isoliquiritin_apioside	ATP1A2
Isoliquiritin_apioside	ATP1A3
Isoliquiritin_apioside	ATP5A1
Isoliquiritin_apioside	ATP5B
Isoliquiritin_apioside	ATP5C1
Isoliquiritin_apioside	AURKB
Isoliquiritin_apioside	CXCR4
Isoliquiritin_apioside	DNMT1
Isoliquiritin_apioside	EDNRA
Isoliquiritin_apioside	EDNRB
Isoliquiritin_apioside	HDAC8
Isoliquiritin_apioside	IL1B
Isoliquiritin_apioside	KCNMA1
Isoliquiritin_apioside	NFKB1
Isoliquiritin_apioside	PPP1CC
Isoliquiritin_apioside	PTGS2
Isoliquiritin_apioside	PYGL
Isoliquiritin_apioside	PYGM
Isoliquiritin_apioside	SERPINA1
Isoliquiritin_apioside	SMARCA5
Isoliquiritin_apioside	TF
Isoliquiritin_apioside	TFRC
Isoliquiritin_apioside	TNF
Isoliquiritin_apioside	TOP2A
Isoliquiritin_apioside	TUBB
Liquiritin_apioside	ACTB
Liquiritin_apioside	ADRB2
Liquiritin_apioside	AHR
Liquiritin_apioside	AR
Liquiritin_apioside	ATP1A1
[truncated: 48 more rows]
