# Supplementary material for: Network Pharmacology-Based Strategy for Elucidating the Molecular Basis Forthe Pharmacologic Effects of Licorice (Glycyrrhiza spp.)
Source: Front Pharmacol. 2021 Apr 28;12:590477. doi: 10.3389/fphar.2021.590477 (PMC8114075; doi:10.3389/fphar.2021.590477)
Supplement: Supplementary file 2 [file Table3.XLSX]

## Sheet: Table S3
Flavonoids
	Number	Component molecular formula	Component molecular weight	Component ALogP	Component LogD	Component molecular solubility	Component molecular volume	Component molecular surfaceArea	Component molecular polarSurfaceArea	Component num rotatableBonds	Component num h acceptors	Component num h donors	Component ADMET absorptionLevel	Component ADMET BBB level	Component ADMET BBB	Component ADMET solubility	Component ADMET solubility level	Component ADMET hepatotoxicity	Component ADMET hepatotoxicity probability	Component ADMET CYP2D6	Component ADMET CYP2D6 probability	ADMET PPB level	Druglikeness weight	Druglikeness grading	Link to PubChem	Link to ChEMBL	Referencess	Component name english
	1	C24H30O4	382.4926	4.734	4.734	-6.23	266.51	378.98	55.76	3	4	1	0	1	0.424	-5.842	2	0	0.205	0	0.386	2	0.466	Weak	375430	N/A	N/A	isoliquiritigenin
	2																											3'-(γ,γ-dimethylallyl)-kievitone
	3																											3'-methoxyglabridin
	4																											3-hydroxyglabrol
	5																											4'-o-methylglabridin
	6																											formononetin
	7																											glisoflavanone
	8																											glyarallin b
	9																											glycycoumarin
	10																											glycyrin
	11																											glycyroside
	12																											glycyrrhisoflavanone
	13																											glycyrrhisoflavone
	14																											glyurallin a
	15																											glyzaglabrin
	16																											hispaglabridin a
	17																											hispaglabridin b
	18																											isolicoflavonol
	19																											isoliquiritin
	20																											isoononin
	21																											isoschaftoside
	22																											kanzonol k
	23																											kanzonol l
	24																											licobichalcone
	25																											licochalcone a
	26																											licoisoflavaone
	27																											licoisoflavone
	28																											licoricidin
	29																											licoricone
	30																											licorisoflavan a
	31																											liquiritigenin
	32																											liquiritigenin-7,4'-diglucoside
	33																											liquiritigenin-7-o-beta-d-(3-o-acetyl)-apiofuranosyl-4'-o-beta-d-glucopyranoside
	34																											liquiritigenin-4'-o-β-d-apio-d-furanosyl(1→2)-β-d-glucopyranoside
	35																											liquiritin
	36																											lupiwighteone
	37																											neoisoliquiritin
	38																											neoliquiritin
	39																											ononin
	40																											ononitol
	41																											phaseollinisoflavan
	42																											schaftoside
	43																											uralenin
	44																											4',7-dihydroxyflavone
	45																											5'-prenyllicodione
	46																											glabrone
	47																											glycyrdione a
	48																											glycyrdione b
	49																											licochalcone b
	50																											licochalcone c
	51																											licochalcone d
	52																											licochalcone e
	53																											licoflavone a
	54																											licoflavone c
	55																											echinatin
	56																											dehydroglyasperin c
	57																											glyasperin a
	58																											glyasperin b
	59																											glyasperin c
	60																											glyasperin d
	61																											glyasperin f
	62																											licoflavone b
	63																											semilicoisoflavone b
	64																											topazolin
	65																											7-acetoxy-2-methylisoflavone
	66																											7-hydroxy-2-methyl isoflavone
	67																											7-methoxy-2-methyl isoflavone
	68																											glabranin
	69																											glabrene
	70																											glabridin
	71																											glabroisoflavanone a
	72																											glabroisoflavanone b
	73																											glabrol
	74																											kanzonol t
	75																											kanzonol w
	76																											kanzonol x
	77																											kanzonol y
	78																											kanzonol z
	79																											licoagrochalcone a
	80																											licoagrochalcone b
	81																											licoagrochalcone c
	82																											licoagrochalcone d
	83																											licoagrodin
	84																											licoagrone
	85																											licoflavanone
	86																											licoagroisoflavone
	87
	88																											kanzonol b
	89																											violanthin
	90																											7-methoxy-4'-hydroxyflavone
	91																											7-methoxy-4'-hydroxyflavonol
	92																											Vicenin-2
	93																											Kumatakenin
	94																											kaempferol
	95																											naringenin
	96																											Shinflavanone
	97																											glyinflanin A
	98																											naringin
	99																											Kanzonol C
	100																											Kanzonol U
	101																											licochalcone G
	102																											licoriceglycoside E
	103																											Gancaonin L
	104																											Glicoricone
	105																											Morachalcone A
	106																											Licoisoflavone B
	107																											licoisoflavanone
	108																											shinpterocarpin
	109																											Hedysarimcoumestan B
	110																											(-)-Medicocarpin
	111																											vitexin
	112																											Choerospondin
	113																											Licraside
	114																											Liquiritin apioside
	115																											Isoformononetin
	116																											1-Methoxyphaseollidin
	117																											3'-Hydroxy-4'-O-Methylglabridin
	118																											1-Methoxyficifolinol
	119																											2-[(3R)-8,8-dimethyl-3,4-dihydro-2H-pyrano[6,5-f]chromen-3-yl]-5-methoxyphenol
	120																											4,2',4',alpha-Tetrahydroxydihydrochalcone
	121																											6″-O-acetylliquiritin
	122																											Kanzonol F
	123																											7-Hydroxy-2-methylisoflavone
	124																											Kanzonol H
	125																											Artonin E
	126																											Vestitol
	127																											Gancaonin G
	128																											Gancaonin H
	129																											Licoagrocarpin
	130																											Glycyrrhiza flavonol A
	131																											Kanzonol E
	132																											Licoriceglycoside A
	133																											Xambioona
	134																											Isoliquiritin apioside
Triterpenoids
	Number	Component molecular formula	Component molecular weight	Component ALogP	Component LogD	Component molecular solubility	Component molecular volume	Component molecular surfaceArea	Component molecular polarSurfaceArea	Component num rotatableBonds	Component num h acceptors	Component num h donors	Component ADMET absorptionLevel	Component ADMET BBB level	Component ADMET BBB	Component ADMET solubility	Component ADMET solubility level	Component ADMET hepatotoxicity	Component ADMET hepatotoxicity probability	Component ADMET CYP2D6	Component ADMET CYP2D6 probability	ADMET PPB level	Druglikeness weight	Druglikeness grading	Link to PubChem	Link to ChEMBL	Referencess	Component name english
	1	C24H30O5	398.492	3.343	3.343	-5.836	290.17	394	75.99	3	5	2	0	2	-0.336	-4.413	2	0	0.45	0	0.465	0	0.464	Weak	50899870	CHEMBL1651080	N/A	18alpha-glycyrrhetinic acid
	2	C27H34O5	438.55586	5.319	5.319	-7.58	321.04	442	61.83	5	5	0	0	1	0.519	-6.695	1	0	0.264	0	0.356	2	0.354	Weak	46883036	CHEMBL1077964	25434469	18beta-glycyrrhetinic acid
	3																											dibutyl uralsaponin a ester
	4																											ganoderic acid a
	5																											glabrolide
	6																											glycyrrhetol
	7																											glycyrrhizic acid
	8																											glyeurysaponin
	9																											glyuranolide
	10																											glyyunnanprosapogenin d
	11																											licoricesaponin a3
	12																											licoricesaponin b2
	13																											licoricesaponin c2
	14																											licoricesaponin d3
	15																											licoricesaponin e2
	16																											licoricesaponin f3
	17																											licoricesaponin g2
	18																											licoricesaponin j2
	19																											licoricesaponin k2
	20																											licoricesaponin h2
	21																											liquoric acid
	22																											methyl 18α-hydroxyglycyrrhetate
	23																											methyl-n-butyl-uralsaponin a esters
	24																											methyl glycyrrhetate
	25																											uralsaponin a
	26																											uralsaponin b
	27																											11-deoxoglycyrrhetinic acid
	28																											apioglycyrrhizin
	29																											araboglycyrrhizin
	30																											18α-hydroxy glycyrrhetic acid
	31																											21α-hydroxyisoglabrolide
	32																											24-hydroxy-11-deoxoglycyrrheticacid
	33																											24-hydroxy glycyrrhetic acid
	34																											isoglabrolide
	35																											liquiritic acid
	36																											glycyrrhetic acid acetate
	37																											glyyunnansapogenin a
	38																											glyyunnansapogenin b
	39																											glyyunnansapogenin f
	40																											yunganoside a1
	41																											yunganoside b1
	42																											yunganoside c1
	43																											yunganoside d1
	44																											yunganoside e2
	45																											yunganoside f2
	46																											oleanolic acid
	47																											22β-acetylglabricacid
	48																											3β-formylglabrolide
	49																											Ursolic acid
Coumarins
	Number	Component molecular formula	Component molecular weight	Component ALogP	Component LogD	Component molecular solubility	Component molecular volume	Component molecular surfaceArea	Component molecular polarSurfaceArea	Component num rotatableBonds	Component num h acceptors	Component num h donors	Component ADMET absorptionLevel	Component ADMET BBB level	Component ADMET BBB	Component ADMET solubility	Component ADMET solubility level	Component ADMET hepatotoxicity	Component ADMET hepatotoxicity probability	Component ADMET CYP2D6	Component ADMET CYP2D6 probability	ADMET PPB level	Druglikeness weight	Druglikeness grading	Link to PubChem	Link to ChEMBL	Referencess	Component name english
	1																											gancaonin f
	2																											gancaonin i
	3																											glycycoumarin
	4																											glycyrol
	5																											isoglycyrol
	6																											isogosferol
	7																											isotrifoliol
	8																											licofuranocoumarin
	9																											licopyranocoumarin
	10																											phebalosin
	11																											umbelliferone
	12																											inflacoumarin a
	13																											isoglycycoumarin
	14																											glabrocoumarin
	15																											liqcoumarin
	16																											Licoarylcoumarin
	17																											7,2',4'-trihydroxy－5-methoxy-3－arylcoumarin
	18																											Phaseol
Stilbenoids
	Number	Component molecular formula	Component molecular weight	Component ALogP	Component LogD	Component molecular solubility	Component molecular volume	Component molecular surfaceArea	Component molecular polarSurfaceArea	Component num rotatableBonds	Component num h acceptors	Component num h donors	Component ADMET absorptionLevel	Component ADMET BBB level	Component ADMET BBB	Component ADMET solubility	Component ADMET solubility level	Component ADMET hepatotoxicity	Component ADMET hepatotoxicity probability	Component ADMET CYP2D6	Component ADMET CYP2D6 probability	ADMET PPB level	Druglikeness weight	Druglikeness grading	Link to PubChem	Link to ChEMBL	Referencess	Component name english
	1																											licobenzofuran
	2																											licocoumarone
	3																											α,α'-dihydro-3,5,3',4'-tetrahydroxy-4,5'-diiso-pentenylstilbene
	4																											α,α'-dihydro-3,5,3',4'-tetrahydroxy-5'-isopen-tenyl stilbene
	5																											α,α'-dihydro-3,5,3'-trihydroxy-4'-methoxy-5'-isopentenylstilbene
	6																											α,α'-dihydro-3,5,4'-trihydroxy-4,5'-diisopente-nylstilbene
	7																											α,α'-dihydro-3,5,4'-trihydroxy-5'-isopentenyl-stilbene
	8																											4-prenyldihgdropinosylvin
	9																											Liconeolignan
	10																											3,4,3',4'-Tetrahydroxy-2-methoxychalcone
