# Supplementary material for: Network Pharmacology-Based Strategy for Elucidating the Molecular Basis Forthe Pharmacologic Effects of Licorice (Glycyrrhiza spp.)
Source: Front Pharmacol. 2021 Apr 28;12:590477. doi: 10.3389/fphar.2021.590477 (PMC8114075; doi:10.3389/fphar.2021.590477)
Supplement: Supplementary file 4 [file Table2.XLS]

## Sheet: Sheet1
Number	Name
1	protocatechuic acid
2	o-xylene
3	m-xylene
4	p-xylene
5	(L)-alpha-Terpineol
6	Arachic acid
7	inermine
8	Vicenin-2
9	α-cubebol
10	Morusin
11	1H-Indole-3-carboxylic acid
12	Isophorone
13	Mairin
14	Octane
15	2-Methylhexane
16	Heptan
17	Kumatakenin
18	(1S,3R)-cis-4-Carene
19	Medicarpin
20	oleanolic acid
21	Ethylbenzene
22	butylated hydroxytoluene
23	1-Butanol
24	isorhamnetin
25	(3R,8S,9S,10R,13R,14S,17R)-17-[(2R,5R)-5-Ethyl-6-methylheptan-2-yl]-10,13-dimethyl-2,3,4,7,8,9,11,12,14,15,16,17-dodecahydro-1H-cyclopenta[a]phenanthren-3-ol
26	(1R,6S)-7,7-Dimethylbicyclo[4.1.0]hept-2-ene-3-carbaldehyde
27	Scopoletin
28	Calycosin
29	kaempferol
30	naringenin
31	6,8-Diprenylgenistein
32	2-Methylheptane
33	Afrormosin
34	beta-Terpinene
35	anethole
36	2',7-Dihydroxy-4'-methoxyisoflavan-7-O-β-d-glucopyranoside
37	2-Hexenylbutyl ether
38	Shinflavanone
39	beta-D-Glucopyranuronic acid
40	glyasperins D
41	glyasperins Z
42	licoagropin
43	glyinflanin A
44	naringin
45	1,3-Octadiene
46	Kanzonol C
47	Butyl benzoate
48	2H-1-Benzopyran-7-ol, 3-(2-hydroxy-4-methoxyphenyl)-
49	Dibenzoylmethane
50	Kanzonol U
51	(1S,2S)-1,2-dimethylcyclopentane
52	Liconeolignan
53	2,2-DIMETHYLPENTANE
54	licochalcone G
55	Licoarylcoumarin
56	7-hydroxy-2-[4-hydroxy-3-(3-methylbut-2-enyl)phenyl]-6-(3-methylbut-2-enyl)chromone
57	Yinyanghuo D
58	(3S)-2,3-Dimethylhexane
59	licoriceglycoside E
60	Gancaonin L
61	Gancaonin M
62	Gancaonin N
63	Gancaonin O
64	Gancaonin P
65	Gancaonin Q
66	Gancaonin R
67	Gancaonin S
68	(3S)-2,3-dimethylpentane
69	gancaonin T
70	Gancaonin U
71	Gancaonin V
72	Glicoricone
73	Morachalcone A
74	Licoisoflavone B
75	licoisoflavanone
76	(4S)-2,4-dimethylhexane
77	shinpterocarpin
78	5-Prenylbutein
79	Hedysarimcoumestan B
80	1,3-dihydroxy-8,9-dimethoxy-6-benzofurano[3,2-c]chromenone
81	2-methyl-5-propylnonane
82	Hexane
83	Methylcyclohexane
84	Methylcyclopentane
85	Docosyl caffeate
86	2-methyl-6-ethyl decane
87	(-)-Medicocarpin
88	vitexin
89	Choerospondin
90	1-Pentadecanol
91	2-Methylpentane
92	Nortangeretin
93	(2R)-7-hydroxy-2-(4-hydroxyphenyl)chroman-4-one
94	(E)-2-Dodecene
95	1-ethylcyclobutanol
96	Isobavachin
97	2-Tetradecanone
98	Licraside
99	Liquiritin apioside
100	isograbrol
101	Isoformononetin
102	1-Methoxyphaseollidin
103	22β-acetylglabricacid
104	(Z)-1-(2,4-dihydroxyphenyl)-3-phenylprop-2-en-1-one
105	3'-Hydroxy-4'-O-Methylglabridin
106	3,3-Dimethylpentane
107	3,4,3',4'-Tetrahydroxy-2-methoxychalcone
108	2-Ethyl-p-xylene
109	3-Methylheptane
110	(-)-3-Methylhexane
111	3-Methylpentane
112	3-Ethylpentane
113	3β-formylglabrolide
114	1-Methoxyficifolinol
115	2-[(3R)-8,8-dimethyl-3,4-dihydro-2H-pyrano[6,5-f]chromen-3-yl]-5-methoxyphenol
116	4,2',4',alpha-Tetrahydroxydihydrochalcone
117	Isobavachromene
118	2,6,10-trimethyl-dodecane
119	5E-Eicosenoic acid
120	6″-O-acetylliquiritin
121	11-deoxyglycyrrhetic acid
122	Kanzonol F
123	6-prenylated eriodictyol
124	7,2',4'-trihydroxy－5-methoxy-3－arylcoumarin
125	7-Hydroxy-2-methylisoflavone
126	8-prenylated eriodictyol
127	12-methyltetradecanoate
128	Kanzonol H
129	gadelaidic acid
130	Artonin E
131	Vestitol
132	Gancaonin G
133	Gancaonin H
134	Licoagrocarpin
135	Glyasperins K
136	Glyasperins M
137	Glycyrrhiza flavonol A
138	Kanzonol E
139	Licoriceglycoside A
140	Odoratin
141	Phaseol
142	Xambioona
143	(2R)-7-hydroxy-2-[4-hydroxy-3-(3-methylbut-2-enyl)phenyl]chroman-4-one
144	Dimethyl phthalate
145	Ursolic acid
146	Disobutyl phthalate
147	2-Pentylfuran
148	(+)-Menthol
149	Dibutyl phthalate
150	2-heptanone
151	Heptanal
152	Quercetin
153	Isoliquiritin apioside
154	(e)-1-[2,4-dihydroxy-3-(3-methyl-2-butenyl)phenyl]-3-(2,2-dimethyl-8-hydroxy-2h-benzo-pyran-6-yl)-2-propen-1-one
155	(e)-1-[2,4-dihydroxy-3-(3-methyl-2-butenyl)phenyl]-3-(4-hydroxy-3-[3-methyl-2-butenyl)phenyl]-2-propen-1-one
156	18alpha-glycyrrhetinic acid
157	18beta-glycyrrhetinic acid
158	isoliquiritigenin
159	2,5-dihydroxymethyl-3,4-dihydroxypyrrolidine
160	2-methyl-1,3,6-trihydroxyanthraquinone
161	3'-(γ,γ-dimethylallyl)-kievitone
162	3'-methoxyglabridin
163	3,3'-dimethyl quercetin
164	3,4-dicaffeoyl-5-(3-hydroxy-3-methyl)glutaroyl quinic acid
165	3-hydroxyglabrol
166	3-methyl-6,7,8-trihydropyrrolo[1,2-a]pyrimidin-2-one
167	3-o-acetyl-glycyrrhetinic acid
168	3-o-[β-d-glucuronopyranosyl-(1→2)-o-β-d-glucuronopyranosyl]-24-hydroxyglabrolide
169	4'-o-methylglabridin
170	5,6,7,8-tetrahydro-2, 4-dimethylquinoline
171	5,6,7,8-tetrahydro-4-methylquinoline
172	6,8-bis(c-β-glucosyl)-apigenin
173	8-methoxy-5-o-glucoside flavone
174	8-methyl-10-hydroxylycoctonine
175	alpha-trihydroxy coprostanic acid
176	astragalin
177	berniarin
178	corylifolinin
179	dibutyl uralsaponin a ester
180	dimethyl sebacate
181	ethyl-n-buthy-uralsaponin a esters
182	ferulic acid
183	formononetin
184	gamma-sitosterol
185	gancaonin a
186	gancaonin b
187	gancaonin c
188	gancaonin d
189	gancaonin e
190	gancaonin f
191	gancaonin i
192	gancaonin p-3'-methylether
193	gancaonin x
194	ganoderic acid a
195	glabrolide
196	glisoflavanone
197	gloeosteretriol
198	glyurallin b
199	glycycoumarin
200	glycyphyllin
201	glycyrin
202	glycyrol
203	glycyroside
204	glycyrrhetol
205	glycyrrhisoflavanone
206	glycyrrhisoflavone
207	glycyrrhiza-flavonol a
208	glycyrrhizic acid
209	glyeurysaponin
210	glyurallin a
211	glyuranolide
212	glyyunnanprosapogenin d
213	glyzaglabrin
214	gmelofuran
215	hispaglabridin a
216	hispaglabridin b
217	hispidulin
218	isoglycyrol
219	isogosferol
220	isolicoflavonol
221	isoliensinine
222	isoliquiritin
223	isolobelanine
224	isoononin
225	isoorientin
226	isoquercitrin
227	isoramanone
228	isoschaftoside
229	isotrifoliol
230	isotrilobine
231	kanzonol k
232	kanzonol l
233	lensinine
234	licobenzofuran
235	licobichalcone
236	licochalcone a
237	licocoumarone
238	licofuranocoumarin
239	licoisoflavaone
240	licoisoflavone
241	licoleafol
242	licopyranocoumarin
243	licoricesaponin a3
244	licoricesaponin b2
245	licoricesaponin c2
246	licoricesaponin d3
247	licoricesaponin e2
248	licoricesaponin f3
249	licoricesaponin g2
250	licoricesaponin j2
251	licoricesaponin k2
252	licoricesaponine h2
253	licoricidin
254	licoricone
255	licorisoflavan a
256	liquiritigenin
257	liquiritigenin-7,4'-diglucoside
258	liquiritigenin-7-o-beta-d-(3-o-acetyl)-apiofuranosyl-4'-o-beta-d-glucopyranoside
259	liquiritigenin4'-o-β-d-apio-d-furanosyl(1→2)-β-d-glucopyranoside
260	liquiritin
261	liquoric acid
262	lupiwighteone
263	methyl 18α-hydroxyglycyrrhetate
264	methyl 2-hydroxy-3,4-dimethoxybenzoate
265	methyl 3-o-beta-d-glucopyranosyl polygalacate
266	methyl linoleate
267	methyl-24-hydroxy-11-deoxoglycyrrhetate
268	methyl-24-hydroxyglycyrrhetate
269	methyl-n-butyl-uralsaponin a esters
270	methyl glycyrrhetate
271	methyl glyoxal
272	n-tricosane
273	narcissin
274	narwedine
275	neohancoside a
276	neoisoliquiritin
277	neoisopulegol
278	neoliquiritin
279	neomatatabiol
280	neouralenol
281	neowilforine
282	nicotiflorin
283	ononin
284	ononitol
285	phaseollinisoflavan
286	phebalosin
287	rutin
288	ruvoside
289	schaftoside
290	sigmoidin b
291	sinapic acid
292	tetrahydroharmine
293	tetrahydropalmatine
294	umbelliferone
295	uralene
296	uralenin
297	uralenneoside
298	uralenol
299	uralenol-3-methylether
300	uralsaponin a
301	uralsaponin b
302	uralstilbene
303	urea
304	vicianin
305	β-sitosterol
306	11-deoxoglycyrrhetinic acid
307	4',7-dihydroxyflavone
308	5'-prenyllicodione
309	apioglycyrrhizin
310	araboglycyrrhizin
311	Dihydroisoliquiritigenin
312	glabrone
313	glycyrdione a
314	glycyrdione b
315	inflacoumarin a
316	inflasaponin i
317	licochalcone b
318	licochalcone c
319	licochalcone d
320	licochalcone e
321	licoflavone a
322	licoflavone c
323	echinatin
324	dehydroglyasperin c
325	glyasperin a
326	glyasperin b
327	glyasperin c
328	glyasperin d
329	glyasperin e
330	glyasperin f
331	glyasperin k
332	glyasperin m
333	isoglycycoumarin
334	licoflavone b
335	semilicoisoflavone b
336	topazolin
337	bornylene
338	euponin
339	europine
340	nonaldehyde
341	taraxasteryl acetate
342	taraxasteryl palmitate
343	taraxerol
344	13-hydroxy-9,11-hexadecadienoic acid
345	17-hydroxy-11-desoxy-corticosterone
346	18α-hydroxy glycyrrhetic acid
347	21α-hydroxy isoglabrolide
348	24-hydroxy-11-deoxo glycyrrhetic acid
349	24-hydroxy glycyrrhetic acid
350	3-methoxy-7-methyljuglone
351	5-hydroxyisophthalic acid
352	7-acetoxy-2-methyl isoflavone
353	7-hydroxy-2-methyl isoflavone
354	7-methoxy-2-methyl isoflavone
355	alpha-hydrojuglone
356	deoxygomisin a
357	Ent-abyssinone II
358	euchrenone
359	genkwanin
360	gentiacaulein
361	glabranin
362	glabratolide
363	glabrene
364	glabridin
365	glabrocoumarin
366	glabroisoflavanone a
367	glabroisoflavanone b
368	glabrol
369	glandulone c
370	isoglabrolide
371	kanzonol t
372	kanzonol w
373	kanzonol x
374	kanzonol y
375	kanzonol z
376	l-aspartic acid
377	licoagrochalcone a
378	licoagrochalcone b
379	licoagrochalcone c
380	licoagrochalcone d
381	licoagrodin
382	licoagrone
383	licoflavanone
384	liqcoumarin
385	liquiritic acid
386	liriodendrin
387	pinocembrin
388	prunetin
389	prunin
390	wighteone
391	α,α'-dihydro-3,5,3',4'-tetrahydroxy-4,5'-diiso-pentenylstilbene
392	α,α'-dihydro-3,5,3',4'-tetrahydroxy-5'-isopen-tenyl stilbene
393	α,α'-dihydro-3,5,3'-trihydroxy-4'-methoxy-5'-isopentenylstilbene
394	α,α'-dihydro-3,5,4'-trihydroxy-4,5'-diisopente-nylstilbene
395	α,α'-dihydro-3,5,4'-trihydroxy-5'-isopentenyl-stilbene
396	4,8-dimethoxy-1-(2-methoxyethyl)-beta-carboline
397	7,4'-dimethoxyisoflavone
398	glypallichalcone
399	licoagroisoflavone
400	licoagroside c
401	licoagroside d
402	licoagroside e
403	licoagroside f
404	macedonic acid
405	machaerinic acid lactone
406	pallidiflorene
407	pallidiflorin
408	pallidine
409	6-galloylglucose
410	d-catechin
411	glucose
412	squasapogenol
413	stachydrine
414	4-prenyldihgdropinosylvin
415	5'-prenylhomoeriodictyol
416	glepidotin a
417	glepidotin b
418	glepidotin c
419	glepidotin d
420	alanine
421	citric acid
422	glutamic acid
423	malic acid
424	beta-phellandrene
425	gamma-hydroxy glutaminic acid
426	eurycarpin a
427	euscaphic acid
428	glycyrrhetic acid acetate
429	glyoxal
430	isoviolanthin
431	kanzonol b
432	medicarpin-3-o-glucoside
433	phloretinicacid
434	sophoraflavone b
435	violanthin
436	(+)-medioresinol
437	11-methoxy-19-(r)-hydroxygelselegine
438	5,4'-dihydroxyflavone-6-c-beta-d-glycosyl-rhamnoside-7-o-glycoside
439	7-methoxy-4'-hydroxyflavone
440	7-methoxy-4'-hydroxyflavonol
441	glyyunnanprosapogenin d
442	glyyunnansapogenin a
443	glyyunnansapogenin b1
444	glyyunnansapogenin b2
445	glyyunnansapogenin f
446	yunganoside a1
447	yunganoside b1
448	yunganoside c1
449	yunganoside d1
450	yunganoside e2
451	yunganoside f2

## Sheet: Sheet2
	TCMID
排序	NAME
1	(e)-1-[2,4-dihydroxy-3-(3-methyl-2-butenyl)phenyl]-3-(2,2-dimethyl-8-hydroxy-2h-benzo-pyran-6-yl)-2-propen-1-one
2	(e)-1-[2,4-dihydroxy-3-(3-methyl-2-butenyl)phenyl]-3-(4-hydroxy-3-[3-methyl-2-butenyl)phenyl]-2-propen-1-one
3	18alpha-glycyrrhetinic acid
4	18beta-glycyrrhetinic acid
5	isoliquiritigenin
6	2,5-dihydroxymethyl-3,4-dihydroxypyrrolidine
7	2-methyl-1,3,6-trihydroxyanthraquinone
8	3'-(γ,γ-dimethylallyl)-kievitone
9	3'-methoxyglabridin
10	3,3'-dimethyl quercetin
11	3,4-dicaffeoyl-5-(3-hydroxy-3-methyl)glutaroyl quinic acid
12	3-hydroxyglabrol
13	3-methyl-6,7,8-trihydropyrrolo[1,2-a]pyrimidin-2-one
14	3-o-acetyl-glycyrrhetinic acid
15	3-o-[β-d-glucuronopyranosyl-(1→2)-o-β-d-glucuronopyranosyl]-24-hydroxyglabrolide
16	4'-o-methylglabridin
17	5,6,7,8-tetrahydro-2, 4-dimethylquinoline
18	5,6,7,8-tetrahydro-4-methylquinoline
19	6,8-bis(c-β-glucosyl)-apigenin
20	8-methoxy-5-o-glucoside flavone
21	8-methyl-10-hydroxylycoctonine
22	alpha-trihydroxy coprostanic acid
23	astragalin
24	berniarin未预测（无结构式）
25	corylifolinin
26	dibutyl uralsaponin a ester
27	dimethyl sebacate
28	ethyl-n-buthy-uralsaponin a esters
29	ferulic acid
30	formononetin
31	gamma-sitosterol
32	gancaonin a
33	gancaonin b
34	gancaonin c
35	gancaonin d
36	gancaonin e
37	gancaonin f
38	gancaonin i
39	gancaonin p-3'-methylether
40	gancaonin x
41	ganoderic acid a
42	glabrolide
43	glisoflavanone
44	gloeosteretriol
45	glyurallin b
46	glycycoumarin
47	glycyphyllin
48	glycyrin
49	glycyrol甘草酚
50	glycyroside黄甘草苷
51	glycyrrhetol
52	glycyrrhisoflavanone
53	glycyrrhisoflavone
54	glycyrrhiza-flavonol a
55	glycyrrhizic acid
56	glyeurysaponin
57	glyurallin a
58	glyuranolide甘乌内酯
59	glyyunnanprosapogenin d
60	glyzaglabrin
61	gmelofuran
62	hispaglabridin a
63	hispaglabridin b
64	hispidulin
65	isoglycyrol异甘草酚
66	isogosferol
67	isolicoflavonol
68	isoliensinine
69	isoliquiritin
70	isolobelanine
71	isoononin异芒柄花苷
72	isoorientin
73	isoquercitrin
74	isoramanone
75	isoschaftoside光果
76	isotrifoliol
77	isotrilobine
78	kanzonol k
79	kanzonol l
80	lensinine
81	licobenzofuran
82	licobichalcone
83	licochalcone a
84	licocoumarone
85	licofuranocoumarin
86	licoisoflavaone同95
87	licoisoflavone黄甘草
88	licoleafol
89	licopyranocoumarin
90	licoricesaponin a3
91	licoricesaponin b2
92	licoricesaponin c2
93	licoricesaponin d3
94	licoricesaponin e2
95	licoricesaponin f3
96	licoricesaponin g2
97	licoricesaponin j2
98	licoricesaponin k2
99	licoricesaponine h2
100	licoricidin
101	licoricone
102	licorisoflavan a
103	liquiritigenin
104	liquiritigenin-7,4'-diglucoside
105	liquiritigenin-7-o-beta-d-(3-o-acetyl)-apiofuranosyl-4'-o-beta-d-glucopyranoside胀果
106	liquiritigenin4'-o-β-d-apio-d-furanosyl(1→2)-β-d-glucopyranoside乌拉尔
107	liquiritin
108	liquoric acid
109	lupiwighteone
110	methyl 18α-hydroxyglycyrrhetate乌拉尔甘草
111	methyl 2-hydroxy-3,4-dimethoxybenzoate
112	methyl 3-o-beta-d-glucopyranosyl polygalacate
113	methyl linoleate
114	methyl-24-hydroxy-11-deoxoglycyrrhetate
115	methyl-24-hydroxyglycyrrhetate
116	methyl-n-butyl-uralsaponin a esters
117	methyl glycyrrhetate
118	methyl glyoxal
119	n-tricosane
120	narcissin
121	narwedine
122	neohancoside a
123	neoisoliquiritin
124	neoisopulegol
125	neoliquiritin
126	neomatatabiol
127	neouralenol
128	neowilforine
129	nicotiflorin
130	ononin
131	ononitol
132	phaseollinisoflavan光果
133	phebalosin
134	rutin
135	ruvoside
136	schaftoside光果
137	sigmoidin b
138	sinapic acid
139	tetrahydroharmine
140	tetrahydropalmatine
141	umbelliferone
142	uralene
143	uralenin
144	uralenneoside
145	uralenol
146	uralenol-3-methylether
147	uralsaponin a
148	uralsaponin b
149	uralstilbene
150	urea
151	vicianin
152	β-sitosterol
153	11-deoxoglycyrrhetinic acid光果
154	4',7-dihydroxyflavone
155	5'-prenyllicodione
156	apioglycyrrhizin
157	araboglycyrrhizin
158	Dihydroisoliquiritigenin
159	glabrone光果
160	glycyrdione a
161	glycyrdione b
162	inflacoumarin a
163	inflasaponin i胀果皂苷
164	licochalcone b
165	licochalcone c
166	licochalcone d
167	licochalcone e胀果
168	licoflavone a
169	licoflavone c胀果
170	echinatin
171	dehydroglyasperin c
172	glyasperin a
173	glyasperin b
174	glyasperin c
175	glyasperin d
176	glyasperin e
177	glyasperin f
178	glyasperin k
179	glyasperin m
180	isoglycycoumarin
181	licoflavone b
182	semilicoisoflavone b
183	topazolin
184	bornylene
185	euponin
186	europine
187	nonaldehyde
188	taraxasteryl acetate
189	taraxasteryl palmitate
190	taraxerol
191	13-hydroxy-9,11-hexadecadienoic acid
192	17-hydroxy-11-desoxy-corticosterone
193	18α-hydroxy glycyrrhetic acid
194	21α-hydroxy isoglabrolide光果
195	24-hydroxy-11-deoxo glycyrrhetic acid
196	24-hydroxy glycyrrhetic acid
197	3-methoxy-7-methyljuglone
198	5-hydroxyisophthalic acid
199	7-acetoxy-2-methyl isoflavone光果
200	7-hydroxy-2-methyl isoflavone
201	7-methoxy-2-methyl isoflavone
202	alpha-hydrojuglone
203	deoxygomisin a
204	Ent-abyssinone II
205	euchrenone
206	genkwanin
207	gentiacaulein
208	glabranin光甘草宁
209	glabratolide
210	glabrene
211	glabridin
212	glabrocoumarin
213	glabroisoflavanone a
214	glabroisoflavanone b
215	glabrol光果
216	glandulone c
217	isoglabrolide
218	kanzonol t光果
219	kanzonol w光果
220	kanzonol x光果
221	kanzonol y
222	kanzonol z
223	l-aspartic acid
224	licoagrochalcone a光果
225	licoagrochalcone b光果
226	licoagrochalcone c光果
227	licoagrochalcone d光果
228	licoagrodin光果
229	licoagrone光果
230	licoflavanone光果
231	liqcoumarin
232	liquiritic acid
233	liriodendrin
234	pinocembrin光果
235	prunetin
236	prunin
237	wighteone
238	α,α'-dihydro-3,5,3',4'-tetrahydroxy-4,5'-diiso-pentenylstilbene
239	α,α'-dihydro-3,5,3',4'-tetrahydroxy-5'-isopen-tenyl stilbene
240	α,α'-dihydro-3,5,3'-trihydroxy-4'-methoxy-5'-isopentenylstilbene
241	α,α'-dihydro-3,5,4'-trihydroxy-4,5'-diisopente-nylstilbene
242	α,α'-dihydro-3,5,4'-trihydroxy-5'-isopentenyl-stilbene
243	4,8-dimethoxy-1-(2-methoxyethyl)-beta-carboline
244	7,4'-dimethoxyisoflavone刺果
245	glypallichalcone刺果甘草
246	licoagroisoflavone刺果
247	licoagroside c刺果
248	licoagroside d刺果甘草
249	licoagroside e刺果
250	licoagroside f刺果
251	macedonic acid刺果
252	machaerinic acid lactone刺果
253	pallidiflorene
254	pallidiflorin
255	pallidine
256	6-galloylglucose
257	d-catechin
258	glucose
259	squasapogenol圆果甘草
260	stachydrine
261	4-prenyldihgdropinosylvin
262	5'-prenylhomoeriodictyol
263	glepidotin a叶
264	glepidotin b叶
265	glepidotin c叶
266	glepidotin d叶
267	alanine
268	citric acid
269	glutamic acid
270	malic acid
271	beta-phellandrene
272	gamma-hydroxy glutaminic acid
273	eurycarpin a黄甘草
274	euscaphic acid黄甘草
275	glycyrrhetic acid acetate胀果
276	glyoxal
277	isoviolanthin异佛来心苷
278	kanzonol b
279	medicarpin-3-o-glucoside
280	phloretinicacid
281	sophoraflavone b
282	violanthin
283	(+)-medioresinol
284	11-methoxy-19-(r)-hydroxygelselegine
285	5,4'-dihydroxyflavone-6-c-beta-d-glycosyl-rhamnoside-7-o-glycoside
286	7-methoxy-4'-hydroxyflavone
287	7-methoxy-4'-hydroxyflavonol
288	glyyunnanprosapogenin d
289	glyyunnansapogenin a
290	glyyunnansapogenin b1
291	glyyunnansapogenin b2
292	glyyunnansapogenin f
293	yunganoside a1
294	yunganoside b1
295	yunganoside c1
296	yunganoside d1
297	yunganoside e2
298	yunganoside f2
